# Supplementary material for: Soluble Neuregulin1 Down-Regulates Myelination Genes in Schwann Cells
Source: Front Mol Neurosci. 2018 May 14;11:157. doi: 10.3389/fnmol.2018.00157 (PMC5960709; doi:10.3389/fnmol.2018.00157)
Supplement: TABLE S1 — Differential expression analysis. Sheet 1: deseq2 results for all genes; Sheets 2 and 3: up- and down-regulated genes (adjusted P < 0.05 and fold-change >2 or <0.5). [file Table_1.XLSX]

## Sheet: deseq2 results for all genes
	baseMean	log2FoldChange	lfcSE	stat	pvalue	padj	fold change
Atf3	327.11	-2.70066	0.187272	-14.4211	3.81211e-47	3.7656e-43	0.153822
PCOLCE2	481.698	2.48828	0.179435	13.8673	9.99664e-44	4.93734e-40	5.61107
Emp2	1681.81	-1.76945	0.128739	-13.7445	5.49827e-43	1.8104e-39	0.29332
Pmp22	10314.6	-1.4981	0.114299	-13.1069	3.00786e-39	7.42792e-36	0.35402
Celf4	1580.46	2.05297	0.169469	12.1141	8.89035e-34	1.75638e-30	4.14959
Hmga2	201.686	2.53323	0.211325	11.9874	4.13852e-33	6.81339e-30	5.78865
Tgm2	181.986	2.90443	0.250822	11.5797	5.22496e-31	7.37316e-28	7.48723
Myrip	400.846	1.96223	0.177491	11.0554	2.06481e-28	2.54953e-25	3.89664
Dscaml1	177.079	2.80567	0.258112	10.87	1.60248e-27	1.75881e-24	6.99184
Nptxr	5198.89	1.70021	0.157052	10.8257	2.59953e-27	2.56782e-24	3.24948
Pmepa1	2392.16	1.47644	0.136924	10.7829	4.14534e-27	3.72251e-24	2.78261
Ccnd1	8066.21	1.34688	0.125065	10.7695	4.79491e-27	3.94701e-24	2.54362
Serinc5	3950.75	-1.23215	0.120412	-10.2328	1.41407e-24	1.07447e-21	0.425684
Nampt	1026.41	1.59537	0.157509	10.1288	4.11684e-24	2.90473e-21	3.02172
Fos	653.57	-1.49792	0.149343	-10.0301	1.12431e-23	7.40394e-21	0.354062
Dnm3	252.18	-1.95033	0.19555	-9.97355	1.98985e-23	1.22849e-20	0.258757
Etv5	964.541	1.55372	0.156502	9.92778	3.15186e-23	1.83142e-20	2.93574
Il11	286.158	1.89055	0.196415	9.62528	6.25356e-22	3.43182e-19	3.70776
Bmf	205.539	-2.13605	0.224412	-9.51844	1.75801e-21	9.1398e-19	0.227502
Fbl	1364.04	1.47422	0.156346	9.42925	4.1304e-21	2.04001e-18	2.77834
Sspn	597.268	-1.39497	0.149201	-9.34956	8.80124e-21	4.13994e-18	0.380254
Itgb4	776.903	-1.34111	0.145099	-9.24274	2.40258e-20	1.07876e-17	0.394716
Bmp7	303.45	1.85425	0.200877	9.23076	2.68718e-20	1.15408e-17	3.61564
Gpr37l1	452.031	-1.5108	0.165344	-9.13727	6.40468e-20	2.63606e-17	0.350917
Mybbp1a	2564.55	1.12128	0.126194	8.88535	6.37186e-19	2.46353e-16	2.1754
Ndrg1	1900.35	-1.13013	0.127218	-8.88341	6.48429e-19	2.46353e-16	0.456875
Ipo4	1952.23	1.11014	0.12647	8.77787	1.66595e-18	5.98895e-16	2.15866
Pkp1	2432.28	1.22539	0.139633	8.77575	1.69762e-18	5.98895e-16	2.33818
Dmd	757.568	-1.35731	0.155432	-8.73254	2.49027e-18	8.48236e-16	0.390308
Dusp6	1603.45	1.18356	0.136395	8.67744	4.04781e-18	1.33281e-15	2.27136
Lrrfip1	1802.09	1.18085	0.13736	8.59674	8.20113e-18	2.61325e-15	2.2671
Fosl1	571.036	1.55206	0.181336	8.55903	1.13826e-17	3.51366e-15	2.93235
Dlk1	490.922	1.50431	0.175947	8.54979	1.23316e-17	3.69125e-15	2.83689
Lfng	3245.33	1.14099	0.133671	8.53581	1.39175e-17	4.04344e-15	2.20532
Lif	370.841	1.52609	0.179523	8.50077	1.88329e-17	5.31519e-15	2.88003
Dhcr24	1355.11	1.20274	0.142536	8.43819	3.22296e-17	8.84344e-15	2.30177
Vars	1619.56	1.07223	0.127876	8.38496	5.07437e-17	1.35472e-14	2.10269
Grk6	1528.53	1.10691	0.132427	8.35863	6.34487e-17	1.64933e-14	2.15384
Arhgap22	570.135	1.42355	0.171512	8.30003	1.04088e-16	2.63636e-14	2.68245
Nolc1	1760.02	1.05521	0.127285	8.29014	1.13117e-16	2.79343e-14	2.07802
Pik3ip1	547.117	-1.25941	0.153642	-8.19707	2.46319e-16	5.93449e-14	0.417714
Prss12	577.157	-1.22914	0.151053	-8.13718	4.04604e-16	9.5159e-14	0.426571
Prex2	186.59	-1.72438	0.212232	-8.12497	4.47463e-16	1.02792e-13	0.302629
Rangap1	1939.71	1.02991	0.126912	8.11514	4.85237e-16	1.08936e-13	2.04189
Pfkl	1046.85	1.11882	0.138024	8.106	5.23141e-16	1.14835e-13	2.1717
Lrrc16a	884.536	1.1304	0.140129	8.06682	7.21542e-16	1.54943e-13	2.18919
Tcp11l2	704.333	-1.6044	0.199389	-8.04657	8.51482e-16	1.78956e-13	0.328872
Cd200	274.209	-1.49593	0.186632	-8.01539	1.09784e-15	2.25926e-13	0.354552
Gadd45a	1976.36	-1.26577	0.159146	-7.95352	1.8129e-15	3.65465e-13	0.415877
Farp2	848.882	-1.12233	0.141267	-7.94477	1.94548e-15	3.84349e-13	0.45935
Ldha	6248.28	0.944619	0.120117	7.86415	3.71625e-15	7.19787e-13	1.92468
Bop1	801.496	1.20028	0.152973	7.84636	4.28272e-15	8.13551e-13	2.29784
Snrpa	390.587	1.36663	0.174385	7.83685	4.62007e-15	8.61077e-13	2.57867
Ndrg2	2241.34	-0.978085	0.124976	-7.82616	5.02981e-15	9.20082e-13	0.507653
Prnp	14543.6	-0.900139	0.115717	-7.77878	7.32277e-15	1.29784e-12	0.535835
Phlda1	2057.78	1.11922	0.143892	7.77818	7.35765e-15	1.29784e-12	2.17229
Tfrc	1701.52	1.19365	0.154604	7.72073	1.1567e-14	2.00454e-12	2.28731
Prex1	3410.03	0.971278	0.126516	7.67714	1.62676e-14	2.77054e-12	1.96058
Wdr46	621.649	1.18802	0.154973	7.66595	1.7751e-14	2.97194e-12	2.27839
Cad	1025.21	1.06126	0.138582	7.65803	1.88811e-14	3.10846e-12	2.08676
Shmt2	1697.84	0.999542	0.130582	7.65451	1.94044e-14	3.14224e-12	1.99937
Il1rap	2245.52	1.00456	0.131872	7.6177	2.58227e-14	4.11415e-12	2.00633
Nop56	798.606	1.12151	0.14735	7.61118	2.71604e-14	4.25858e-12	2.17574
Hmga1	1809.64	1.33645	0.176188	7.58536	3.31553e-14	5.11731e-12	2.52529
Pa2g4	2434.95	0.971571	0.128487	7.56162	3.98082e-14	6.04962e-12	1.96098
Hspa2	959.646	-1.05916	0.140307	-7.54889	4.38997e-14	6.57033e-12	0.479911
Entpd2	8058.78	-0.866502	0.114832	-7.54585	4.49364e-14	6.6251e-12	0.548475
Prkcq	700.984	-1.23934	0.165695	-7.47964	7.45237e-14	1.08257e-11	0.423567
Ypel3	696.026	-1.29446	0.173436	-7.46359	8.41937e-14	1.20531e-11	0.407689
Olfml2b	12678.4	-0.958262	0.12881	-7.43932	1.01201e-13	1.42712e-11	0.514676
Fam129b	7281.85	0.922507	0.124034	7.43754	1.02577e-13	1.42712e-11	1.89541
Arl5a	877.805	-1.07099	0.144275	-7.42325	1.14282e-13	1.56789e-11	0.475992
Epha4	311.558	-1.31086	0.176995	-7.40624	1.29926e-13	1.75809e-11	0.403079
Gria2	925.093	-1.15488	0.156083	-7.39915	1.37056e-13	1.82937e-11	0.449103
Ran	3216.18	0.996827	0.134769	7.39658	1.39733e-13	1.82937e-11	1.99561
Ucn2	2052.25	1.1957	0.161677	7.39562	1.40749e-13	1.82937e-11	2.29056
Epb41l4b	349.322	-1.3354	0.181001	-7.37788	1.60832e-13	2.06325e-11	0.396282
LOC100302372	307.303	1.45489	0.197371	7.37133	1.68932e-13	2.13938e-11	2.74135
Ddx21	755.496	1.06265	0.144427	7.35774	1.87054e-13	2.33888e-11	2.08877
Clcn4	2607	-1.0004	0.136344	-7.33729	2.17958e-13	2.69124e-11	0.499862
Ctnnal1	446.352	-1.21762	0.166539	-7.31135	2.64474e-13	3.22527e-11	0.429991
Abca8a	2248.41	-1.06642	0.146837	-7.26259	3.79749e-13	4.57458e-11	0.477504
Adgre5	1448.73	1.00271	0.138463	7.24174	4.4295e-13	5.27164e-11	2.00377
Parvb	450.437	1.24477	0.171958	7.23878	4.52735e-13	5.32394e-11	2.3698
Sostdc1	239.006	-1.3768	0.192473	-7.15318	8.47882e-13	9.85339e-11	0.385073
Pak1ip1	344.688	1.32842	0.1867	7.11527	1.11691e-12	1.28289e-10	2.51127
Ezr	3383.83	0.876454	0.123257	7.11082	1.15358e-12	1.30978e-10	1.83586
Pth2r	810.511	1.28598	0.181843	7.07195	1.52774e-12	1.71489e-10	2.43848
Actn4	11905.7	0.840003	0.11949	7.02991	2.06668e-12	2.29379e-10	1.79005
Fam132a	298.289	-1.35943	0.193717	-7.01761	2.25694e-12	2.47712e-10	0.389735
Ncl	3241.48	0.951023	0.136267	6.97913	2.9702e-12	3.22413e-10	1.93324
Bcas1	166.983	-1.53024	0.219478	-6.97217	3.12099e-12	3.35099e-10	0.34622
Nat10	510.296	1.09379	0.157118	6.96161	3.36399e-12	3.57307e-10	2.13435
Ctsc	1623	-1.06055	0.152413	-6.95835	3.44272e-12	3.61778e-10	0.479451
Cdh19	1373.86	-1.02385	0.147444	-6.94398	3.81192e-12	3.9636e-10	0.491802
Rap1gap	690.613	1.1532	0.166202	6.93855	3.96155e-12	4.07627e-10	2.22407
Ruvbl2	778.664	1.08091	0.156136	6.92287	4.42599e-12	4.50721e-10	2.11536
Shc4	369.542	1.18834	0.173083	6.86573	6.61543e-12	6.66808e-10	2.2789
Dusp4	757.089	1.08697	0.158564	6.85507	7.12782e-12	7.11198e-10	2.12427
Set	1609.82	1.00752	0.147195	6.84481	7.6578e-12	7.56438e-10	2.01046
Adgrl3	601.217	1.0274	0.150196	6.84042	7.89638e-12	7.72282e-10	2.03835
Lpar1	1271.04	-0.911139	0.133616	-6.8191	9.16149e-12	8.87228e-10	0.531765
Hspd1	1070.34	0.977488	0.143655	6.80441	1.01467e-11	9.73102e-10	1.96903
Kpnb1	3226.08	0.805818	0.119163	6.76229	1.35827e-11	1.28867e-09	1.74814
Prkcb	204.429	1.60116	0.236821	6.76106	1.36982e-11	1.28867e-09	3.03388
Il17rb	325.285	1.23911	0.183441	6.7548	1.4303e-11	1.33288e-09	2.36052
Sipa1l3	394.339	1.12068	0.166556	6.72855	1.7136e-11	1.58196e-09	2.1745
Sirpa	337.855	-1.20863	0.180068	-6.71206	1.91899e-11	1.75516e-09	0.43268
Slc1a3	71.0385	1.93881	0.289193	6.70421	2.02505e-11	1.83518e-09	3.8339
Fzd2	2001.86	0.889231	0.134408	6.6159	3.69298e-11	3.3163e-09	1.85219
Sema4f	155.307	-1.43822	0.218236	-6.5902	4.39232e-11	3.90877e-09	0.369022
Snca	148.253	-1.44388	0.219303	-6.58397	4.58052e-11	4.03985e-09	0.367577
Akr1c19	226.258	-1.31168	0.19952	-6.57419	4.89191e-11	4.27631e-09	0.402851
Eif5a	5716.25	0.911366	0.138661	6.57262	4.94366e-11	4.28364e-09	1.88083
Armcx3	2843.17	-0.794921	0.121538	-6.54049	6.13158e-11	5.26676e-09	0.576375
Cacna1i	43.3549	1.95122	0.29854	6.53589	6.32342e-11	5.38472e-09	3.86702
Plscr4	223.404	-1.32537	0.203727	-6.50563	7.73674e-11	6.53192e-09	0.399045
Plod2	1725.44	-0.929239	0.1434	-6.48003	9.17056e-11	7.67685e-09	0.525135
Bysl	559.6	1.01366	0.156568	6.4742	9.53142e-11	7.91188e-09	2.01902
Gldn	5935.26	0.784418	0.121455	6.45848	1.05756e-10	8.70551e-09	1.7224
Itga7	9828.05	0.822366	0.127457	6.45209	1.10317e-10	9.00591e-09	1.7683
Ddx39a	765.324	0.936861	0.145724	6.429	1.28448e-10	1.03828e-08	1.91436
Ednrb	916.168	-0.987183	0.153575	-6.42801	1.29285e-10	1.03828e-08	0.504462
Synj2	1463.43	0.840739	0.130871	6.42416	1.32597e-10	1.05628e-08	1.79097
Rrp9	406.408	1.14636	0.178608	6.41828	1.37823e-10	1.08913e-08	2.21354
Rem2	249.399	1.38063	0.215278	6.41324	1.42463e-10	1.11686e-08	2.60382
Ccng2	913.956	-0.917455	0.143165	-6.40839	1.47061e-10	1.14383e-08	0.529442
Sqstm1	7988.76	-0.875591	0.136824	-6.3994	1.55989e-10	1.2038e-08	0.54503
Tmem88	750.561	-0.915724	0.143148	-6.39706	1.58394e-10	1.21288e-08	0.530078
Afap1l1	467.385	1.06665	0.167473	6.36908	1.90167e-10	1.44497e-08	2.09456
Atad3a	972.203	0.905445	0.143248	6.32082	2.60187e-10	1.96193e-08	1.87312
Epcam	113.717	1.59444	0.253478	6.29025	3.16961e-10	2.37192e-08	3.01978
Dnajb2	1255.41	-0.847905	0.135187	-6.27207	3.56287e-10	2.64617e-08	0.555591
Scn7a	9540.63	-0.864662	0.137958	-6.26756	3.66754e-10	2.70358e-08	0.549175
Hsd17b11	943.841	-0.896171	0.143065	-6.26408	3.7504e-10	2.74418e-08	0.537311
Mllt1	1492.02	0.798511	0.128313	6.22316	4.87234e-10	3.5389e-08	1.73931
Noc2l	945.282	0.851188	0.136806	6.22188	4.91225e-10	3.54184e-08	1.80399
Slc35f1	976.909	-0.889156	0.143129	-6.21229	5.22186e-10	3.73779e-08	0.53993
Piezo1	3450.85	0.807449	0.130007	6.2108	5.27172e-10	3.74633e-08	1.75011
Shc3	81.8355	1.64751	0.265557	6.20397	5.50552e-10	3.88454e-08	3.13292
Gbp2	5761.22	0.978813	0.15798	6.19582	5.79813e-10	4.06198e-08	1.97084
Pkn3	379.949	1.0887	0.175824	6.19199	5.94077e-10	4.1326e-08	2.12683
Igsf11	2482.48	-0.768379	0.124131	-6.19008	6.0134e-10	4.15387e-08	0.587077
Ipo13	1372.36	0.822706	0.133014	6.18512	6.20537e-10	4.25671e-08	1.76872
Sphk1	743.837	0.888546	0.143806	6.1788	6.45918e-10	4.40026e-08	1.85131
Add3	5677.99	-0.767931	0.124341	-6.17602	6.57363e-10	4.44755e-08	0.587259
Thop1	563.032	0.995708	0.161354	6.17094	6.78845e-10	4.56165e-08	1.99406
Tomm40	694.326	0.946029	0.153495	6.16325	7.12682e-10	4.75667e-08	1.92656
P2rx7	461.76	-1.10884	0.180018	-6.15961	7.29239e-10	4.83451e-08	0.463667
Mest	296.572	-1.13089	0.183854	-6.15102	7.69854e-10	5.06975e-08	0.456634
Dok5	138.709	1.40545	0.22889	6.14028	8.23765e-10	5.36602e-08	2.649
Nop2	215.696	1.19087	0.193956	6.13991	8.25708e-10	5.36602e-08	2.28291
Plk2	1711.62	-0.86381	0.140716	-6.13868	8.32079e-10	5.37208e-08	0.5495
Phb2	1739.57	0.818291	0.134328	6.09174	1.11692e-09	7.16424e-08	1.76332
Ftsj3	1217.48	0.899648	0.148029	6.07752	1.22052e-09	7.77824e-08	1.86561
Nop16	731.677	0.948195	0.156086	6.07482	1.24127e-09	7.85977e-08	1.92946
Odc1	905.572	0.979043	0.161294	6.06991	1.27984e-09	8.05243e-08	1.97116
Ncs1	498.168	0.940024	0.154968	6.06591	1.31207e-09	8.20291e-08	1.91856
Mcam	8040.86	-0.83183	0.137355	-6.05607	1.3949e-09	8.66593e-08	0.561816
Nrcam	585.792	0.917267	0.151825	6.04162	1.52573e-09	9.38413e-08	1.88853
Gulp1	318.609	-1.05804	0.175138	-6.04122	1.5295e-09	9.38413e-08	0.480282
Limch1	1881.78	-0.962265	0.159434	-6.03549	1.5848e-09	9.66335e-08	0.513251
Tpst1	1370.98	-0.915058	0.152032	-6.01885	1.75664e-09	1.06455e-07	0.530323
Hspe1	980.238	0.986996	0.164098	6.01467	1.80249e-09	1.08567e-07	1.98205
Cyp2j3	108.023	-1.40784	0.235413	-5.98029	2.22739e-09	1.33347e-07	0.376876
Ctps2	768.138	-0.875614	0.146783	-5.96536	2.44102e-09	1.45255e-07	0.545022
Tubb4b	1465.88	0.812106	0.136236	5.96101	2.5068e-09	1.48277e-07	1.75577
Bcat1	4600.77	0.775813	0.130254	5.95614	2.58268e-09	1.51855e-07	1.71215
Emg1	355.172	1.12338	0.188736	5.95209	2.6474e-09	1.5474e-07	2.17856
Nop58	1288.09	0.907518	0.152863	5.93681	2.90615e-09	1.68865e-07	1.87581
Prima1	364.917	-1.01959	0.171866	-5.93248	2.98401e-09	1.72375e-07	0.493256
Grik2	137.802	-1.33674	0.226456	-5.90288	3.57208e-09	2.05145e-07	0.395913
Usp10	586.58	0.880258	0.149189	5.90029	3.62859e-09	2.07186e-07	1.8407
Fa2h	101.868	-1.48178	0.252031	-5.87937	4.11838e-09	2.33801e-07	0.358047
Osbpl6	236.492	1.21579	0.206888	5.87656	4.18869e-09	2.36433e-07	2.32268
Atp1b2	636.937	-1.02384	0.174269	-5.87507	4.22663e-09	2.3722e-07	0.491805
Efnb1	2731.95	0.784999	0.133932	5.86118	4.59593e-09	2.56489e-07	1.72309
Ttll12	655.777	0.852736	0.145653	5.85459	4.78189e-09	2.65368e-07	1.80592
Gpatch4	236.767	1.1705	0.200236	5.84564	5.04635e-09	2.78306e-07	2.2509
Tnfrsf19	1418.82	0.816066	0.139622	5.84481	5.07138e-09	2.78306e-07	1.7606
Tubb6	658.769	0.853699	0.146471	5.82847	5.59366e-09	3.05272e-07	1.80713
Ppan	460.404	0.942065	0.161705	5.82581	5.68372e-09	3.08482e-07	1.92128
Emp3	4076.69	0.843139	0.145185	5.80734	6.34741e-09	3.42621e-07	1.79395
Slc6a17	127.361	1.56298	0.269422	5.80124	6.58282e-09	3.53397e-07	2.95464
Tubb5	15320.3	0.690574	0.11909	5.79874	6.68138e-09	3.5675e-07	1.61393
Actr1b	7489.18	0.734687	0.127031	5.78353	7.31473e-09	3.88467e-07	1.66404
Marcks	6801.32	-0.717352	0.124154	-5.7779	7.56371e-09	3.99542e-07	0.608213
Fasn	6380.12	0.767951	0.133244	5.76349	8.23914e-09	4.32906e-07	1.70285
Nup205	736.39	0.839789	0.146341	5.7386	9.54641e-09	4.98939e-07	1.78979
Smpdl3b	129.417	1.29481	0.22726	5.69747	1.21597e-08	6.31382e-07	2.45345
Prpf19	2312.91	0.732141	0.128518	5.69679	1.22083e-08	6.31382e-07	1.6611
Tyrp1	19457.7	-0.641429	0.112625	-5.69527	1.23175e-08	6.33712e-07	0.641077
Ubash3b	365.046	0.997258	0.175484	5.68289	1.32437e-08	6.7783e-07	1.9962
Il16	99.9253	-1.40441	0.247612	-5.67182	1.4129e-08	7.19415e-07	0.377773
Kcnk5	481.878	-1.04414	0.184167	-5.66956	1.43164e-08	7.24853e-07	0.484932
Rps6ka5	868.784	-0.807196	0.142394	-5.66877	1.43826e-08	7.24853e-07	0.571491
Gpc1	13476.6	0.71742	0.126615	5.66617	1.46027e-08	7.31963e-07	1.64424
Tmprss5	952.567	-0.809442	0.142876	-5.66536	1.46719e-08	7.31963e-07	0.570602
Cldn19	284.134	-1.06323	0.187844	-5.6602	1.512e-08	7.50529e-07	0.478558
Dock1	3289.32	0.672826	0.118948	5.65647	1.54517e-08	7.63161e-07	1.59419
Txnip	2083.62	-0.697199	0.123353	-5.65207	1.58523e-08	7.79052e-07	0.616769
Mme	480.267	-0.886264	0.157352	-5.63235	1.77767e-08	8.64458e-07	0.541013
Ctbp2	855.615	0.837908	0.148783	5.63173	1.78408e-08	8.64458e-07	1.78746
Col14a1	3759.1	-0.742643	0.13187	-5.63162	1.78527e-08	8.64458e-07	0.597644
Mrpl12	713.444	0.895408	0.159114	5.62746	1.82879e-08	8.8121e-07	1.86014
Tma16	128.997	1.27004	0.225785	5.625	1.85508e-08	8.8954e-07	2.41168
Mal	101.367	-1.38928	0.247083	-5.62274	1.87952e-08	8.96902e-07	0.381755
Slc39a10	1096.57	0.785481	0.140415	5.59402	2.21876e-08	1.0537e-06	1.72367
Sigmar1	1036.72	0.816003	0.146028	5.58798	2.29724e-08	1.08575e-06	1.76052
C1qbp	1593.86	0.779701	0.139728	5.58012	2.40355e-08	1.13058e-06	1.71677
Sppl2b	3087.63	0.787469	0.141423	5.56816	2.57441e-08	1.20521e-06	1.72604
Hspb8	160.892	1.32046	0.237255	5.56557	2.61299e-08	1.21576e-06	2.49746
Sh3gl3	619.899	-0.913055	0.164071	-5.565	2.62154e-08	1.21576e-06	0.53106
Tnik	465.687	0.922825	0.166246	5.55098	2.84074e-08	1.31125e-06	1.89582
Eif3b	2720.03	0.715762	0.129104	5.54408	2.95503e-08	1.35766e-06	1.64235
Pprc1	562.554	0.861018	0.155379	5.54139	3.00076e-08	1.37229e-06	1.81632
Loxl2	3265.15	0.862616	0.156186	5.52299	3.33275e-08	1.51709e-06	1.81833
Akap1	625.005	0.811474	0.147093	5.51675	3.4533e-08	1.56476e-06	1.755
Naa10	386.215	0.951471	0.172504	5.51564	3.47515e-08	1.56747e-06	1.93384
Klhl26	1267.67	0.728265	0.132105	5.51279	3.53191e-08	1.58583e-06	1.65665
Ncln	1645.87	0.70853	0.128833	5.4996	3.8065e-08	1.70138e-06	1.63414
Rxrg	224.454	-1.10225	0.200485	-5.49791	3.84323e-08	1.71007e-06	0.465791
Ngf	487.812	-0.869799	0.15834	-5.49325	3.94613e-08	1.74797e-06	0.547223
Nr2c2ap	663.19	0.850876	0.154931	5.49196	3.97494e-08	1.75288e-06	1.8036
Rhob	1866.07	0.794928	0.144786	5.49035	4.01129e-08	1.76104e-06	1.73499
Egr2	113.351	-1.34629	0.245728	-5.4788	4.28231e-08	1.87171e-06	0.393302
Ddah2	1568.62	-0.705231	0.128769	-5.47673	4.33259e-08	1.88534e-06	0.613344
Tcof1	621.16	0.805094	0.147334	5.46443	4.64394e-08	2.01196e-06	1.74726
Atic	996.008	0.750617	0.137393	5.46328	4.67405e-08	2.01617e-06	1.68251
Fxyd5	674.109	1.02538	0.187879	5.45769	4.82382e-08	2.07173e-06	2.0355
Ahcyl2	765.743	0.843448	0.15463	5.45461	4.90799e-08	2.09875e-06	1.79433
Slc26a2	289.2	-1.08471	0.199017	-5.45032	5.02786e-08	2.14074e-06	0.471489
Fbxo32	199.651	-1.23679	0.227082	-5.44646	5.13812e-08	2.1783e-06	0.424315
Filip1	93.2692	-1.37388	0.252725	-5.43624	5.44162e-08	2.29711e-06	0.385853
Rrp15	331.098	1.05229	0.194003	5.42411	5.82433e-08	2.4482e-06	2.07382
Megf10	1485.29	0.911118	0.168004	5.4232	5.85409e-08	2.45029e-06	1.8805
Ptbp1	2671.44	0.652863	0.120562	5.41518	6.12276e-08	2.55192e-06	1.57229
Lmo7	1010.14	-0.893765	0.165263	-5.40814	6.36833e-08	2.64313e-06	0.538208
Mical1	2969.94	0.652919	0.121076	5.39266	6.94233e-08	2.8693e-06	1.57235
Usp53	1094.19	-0.971377	0.180159	-5.39176	6.97694e-08	2.87159e-06	0.510019
Gpkow	1485.63	0.708838	0.131756	5.37992	7.45194e-08	3.05437e-06	1.63449
Cct5	4604.03	0.68115	0.126687	5.37664	7.5887e-08	3.09757e-06	1.60342
Lmnb1	175.808	1.09612	0.20421	5.36761	7.9789e-08	3.24344e-06	2.13779
Ppp3ca	1159.6	-0.757448	0.141226	-5.36339	8.1676e-08	3.30654e-06	0.591542
Prmt5	950.138	0.788254	0.147072	5.35963	8.3393e-08	3.36227e-06	1.72698
Slfn13	760.183	-0.800807	0.149608	-5.35272	8.66432e-08	3.47911e-06	0.574028
Pabpc4	818.718	0.772133	0.144435	5.34589	8.99731e-08	3.5982e-06	1.70779
Lef1	274.924	0.984976	0.184631	5.33483	9.56324e-08	3.8091e-06	1.97928
Olfml1	57.0695	-1.49616	0.280834	-5.32756	9.95427e-08	3.94893e-06	0.354496
Pde6d	436.644	-0.865052	0.162679	-5.31755	1.05173e-07	4.15562e-06	0.549027
Col11a1	5241.34	-0.905939	0.170461	-5.31465	1.0686e-07	4.20544e-06	0.533685
Myo1e	3621.51	0.654714	0.123282	5.3107	1.09207e-07	4.28073e-06	1.5743
Stat1	485.514	-0.913689	0.172504	-5.29662	1.17964e-07	4.59517e-06	0.530826
Hspbp1	933.886	0.770775	0.14553	5.29632	1.18159e-07	4.59517e-06	1.70619
Wnt6	22.7642	-1.65804	0.313101	-5.29555	1.18662e-07	4.59663e-06	0.31687
Acot7	321.662	1.11268	0.210838	5.27743	1.31011e-07	5.03771e-06	2.16247
Ajap1	452.851	0.875285	0.165857	5.27735	1.31068e-07	5.03771e-06	1.83437
Drp2	72.7303	-1.53785	0.291794	-5.27031	1.3619e-07	5.21428e-06	0.344399
Gart	1282.14	0.705199	0.133874	5.26765	1.38183e-07	5.27015e-06	1.63037
Stip1	1696.89	0.736721	0.139968	5.2635	1.41341e-07	5.36987e-06	1.66638
Ltbp1	3530.91	0.652229	0.124075	5.25671	1.46651e-07	5.55027e-06	1.57159
Trmt61a	266.824	1.06172	0.20258	5.24097	1.59732e-07	6.02227e-06	2.08741
Hsdl2	1405.11	-0.700294	0.133729	-5.23669	1.63486e-07	6.12385e-06	0.615447
Eif4e	809.756	0.763133	0.145734	5.23648	1.63666e-07	6.12385e-06	1.69717
Eno1	1238.59	0.787132	0.150402	5.23354	1.66298e-07	6.19885e-06	1.72564
Tbl3	667.706	0.76763	0.14722	5.21418	1.84636e-07	6.8565e-06	1.70247
Spry2	408.713	0.902026	0.173062	5.21217	1.86646e-07	6.90521e-06	1.86869
Sh3d21	326.969	0.907554	0.174495	5.20103	1.98182e-07	7.30464e-06	1.87586
Ccpg1	834.386	-0.74544	0.143357	-5.19988	1.99412e-07	7.3156e-06	0.596486
Disp1	691.89	0.832619	0.160138	5.19937	1.99961e-07	7.3156e-06	1.78092
Fam181b	238.208	1.08624	0.209157	5.19343	2.06452e-07	7.50563e-06	2.1232
Nudt12	160.312	-1.09489	0.21083	-5.19323	2.06675e-07	7.50563e-06	0.468172
C1ql3	114.715	-1.25861	0.242641	-5.18714	2.1355e-07	7.72272e-06	0.417946
Prx	748.49	-0.900236	0.173571	-5.18656	2.14216e-07	7.72272e-06	0.535799
Iffo2	167.118	1.12536	0.217071	5.18427	2.16862e-07	7.78969e-06	2.18155
Ncald	281.965	-0.927206	0.179012	-5.17957	2.22403e-07	7.95976e-06	0.525876
Smyd2	597.86	0.863316	0.166733	5.17782	2.24489e-07	8.00542e-06	1.81921
Arhgef28	2230.98	-0.677631	0.130981	-5.17349	2.29759e-07	8.16387e-06	0.625191
Nr4a2	231.261	-1.07409	0.208009	-5.16369	2.42132e-07	8.57267e-06	0.474969
Bcl2l11	780.595	-0.84622	0.163998	-5.15993	2.4704e-07	8.71523e-06	0.55624
Nbl1	3310.42	-0.645051	0.125332	-5.14672	2.65079e-07	9.31832e-06	0.63947
Lsm7	399.543	0.948597	0.184419	5.14371	2.69368e-07	9.41551e-06	1.92999
Mxra8	4381.67	-0.798348	0.155217	-5.14344	2.6975e-07	9.41551e-06	0.575007
Tnip2	734.675	-0.775666	0.151023	-5.13606	2.80559e-07	9.75832e-06	0.584119
Tspan11	1439.86	-0.75032	0.146213	-5.1317	2.87138e-07	9.95209e-06	0.594472
Arl4c	418.512	1.00135	0.19521	5.12961	2.90343e-07	1.0028e-05	2.00187
Dusp7	786.92	0.744823	0.145394	5.12278	3.01069e-07	1.03622e-05	1.67577
Ppa1	806.444	0.803456	0.157593	5.09831	3.42704e-07	1.17543e-05	1.74528
Tgfa	1448.46	-0.726865	0.142715	-5.09313	3.52199e-07	1.20381e-05	0.604216
Pwp2	543.343	0.774175	0.152067	5.09101	3.56167e-07	1.21222e-05	1.71021
Nme1	672.074	0.839306	0.164877	5.0905	3.57113e-07	1.21222e-05	1.78919
Utrn	6971.81	-0.832176	0.163549	-5.08823	3.61417e-07	1.21919e-05	0.561682
Ankh	3941.44	0.605008	0.118906	5.08812	3.61633e-07	1.21919e-05	1.52099
Srsf2	3039.58	0.667273	0.131457	5.07599	3.85476e-07	1.29515e-05	1.58807
Prkar2a	454.467	0.806502	0.158932	5.07452	3.88477e-07	1.30081e-05	1.74897
Uhrf1	98.1821	1.22656	0.242018	5.06803	4.0195e-07	1.34137e-05	2.34008
Tnfrsf12a	1492.01	0.692967	0.137248	5.049	4.44123e-07	1.47712e-05	1.6166
Scrn1	1494.48	-0.665773	0.131959	-5.04529	4.52835e-07	1.50104e-05	0.630351
Pcmtd2	775.89	-0.710769	0.140999	-5.04096	4.63196e-07	1.53025e-05	0.610995
Eva1b	1355.69	0.705314	0.140031	5.03683	4.73294e-07	1.5584e-05	1.6305
Abcg3l3	495.737	-0.82059	0.163109	-5.03092	4.88135e-07	1.60193e-05	0.56621
Bzw2	1147.81	0.681823	0.135909	5.01675	5.25522e-07	1.71891e-05	1.60417
Map3k6	216.077	1.05745	0.211134	5.00843	5.48754e-07	1.78843e-05	2.08125
Pgam1	4877.5	0.615043	0.122816	5.00786	5.50396e-07	1.78843e-05	1.5316
Stim1	576.174	-0.82979	0.165841	-5.00353	5.62899e-07	1.82305e-05	0.562611
Ech1	664.44	-0.788025	0.157951	-4.98905	6.06763e-07	1.95869e-05	0.579136
Serpine1	2411.42	0.623892	0.125118	4.98645	6.15001e-07	1.97882e-05	1.54103
Sema6d	904.356	-0.715601	0.14363	-4.98224	6.28509e-07	2.01572e-05	0.608951
Ntrk3	186.031	-1.15241	0.231405	-4.98005	6.35681e-07	2.03212e-05	0.449873
Nrbp2	779.385	-0.853701	0.171552	-4.97635	6.47952e-07	2.06467e-05	0.553363
Cdk14	2087.38	0.656442	0.131968	4.97426	6.54989e-07	2.08038e-05	1.57619
Cluh	1236	0.647849	0.13034	4.97046	6.67934e-07	2.11469e-05	1.56683
Hk2	366.917	0.948049	0.190819	4.9683	6.75413e-07	2.13032e-05	1.92926
Dph1	227.993	0.962852	0.19384	4.96725	6.791e-07	2.13032e-05	1.94916
Trim47	258.703	0.961608	0.193592	4.96718	6.7934e-07	2.13032e-05	1.94748
Ypel5	1157.13	-0.650954	0.131164	-4.9629	6.94466e-07	2.17087e-05	0.636859
Gbp5	177.292	1.10491	0.222789	4.95946	7.06887e-07	2.19742e-05	2.15086
Slit3	3161.05	0.655423	0.13216	4.95932	7.0741e-07	2.19742e-05	1.57508
Crebrf	835.123	-0.694701	0.140513	-4.94404	7.65183e-07	2.36943e-05	0.617837
RGD1562136	907.567	-0.692481	0.14014	-4.94135	7.75833e-07	2.3949e-05	0.618789
Nsun2	1355.3	0.739008	0.149702	4.93653	7.95263e-07	2.44723e-05	1.66903
Acad11	240.095	-1.03635	0.209966	-4.93581	7.98188e-07	2.4486e-05	0.487559
Vgf	35.2709	1.50977	0.306001	4.93386	8.06211e-07	2.46556e-05	2.84764
Syt11	797.099	-0.728571	0.147784	-4.92998	8.224e-07	2.50731e-05	0.603501
Aimp2	531.059	0.768501	0.155929	4.92855	8.28437e-07	2.51794e-05	1.7035
Cct3	3636.41	0.660995	0.134325	4.92085	8.61696e-07	2.61099e-05	1.58117
Fam107b	287.261	-0.895482	0.182019	-4.91972	8.66697e-07	2.61811e-05	0.537567
Plekho1	1888.68	0.638112	0.129781	4.91684	8.79538e-07	2.6488e-05	1.55629
Coro1c	3365.32	0.582783	0.118908	4.90112	9.52921e-07	2.86108e-05	1.49774
Ube2h	3335.96	-0.59768	0.1221	-4.89499	9.8311e-07	2.94278e-05	0.660816
Heca	407.791	-0.834036	0.170442	-4.89338	9.91178e-07	2.95796e-05	0.560958
Sympk	1279.4	0.655516	0.134088	4.88869	1.01511e-06	3.02027e-05	1.57518
Adck3	81.7941	-1.29847	0.26567	-4.88753	1.02111e-06	3.02899e-05	0.406557
P3h4	1997.68	0.641198	0.131331	4.88232	1.04843e-06	3.10072e-05	1.55962
Serbp1	3652.12	0.657785	0.134916	4.87553	1.08515e-06	3.19973e-05	1.57766
Stk40	1456.09	0.682129	0.139931	4.87475	1.08948e-06	3.20047e-05	1.60451
Plg	30.58	-1.51486	0.310785	-4.87431	1.09188e-06	3.20047e-05	0.34993
Ctnnb1	8284.99	0.558961	0.114724	4.87224	1.10339e-06	3.22465e-05	1.47321
Cuedc2	3106.09	-0.657655	0.135065	-4.86918	1.1206e-06	3.26529e-05	0.633908
Scube1	2227.93	-0.784837	0.161274	-4.86648	1.13605e-06	3.30055e-05	0.580417
Cdc37	2825.14	0.630253	0.129525	4.8659	1.13939e-06	3.30055e-05	1.54784
Rpl18	2742.89	0.662075	0.136273	4.85844	1.18313e-06	3.41725e-05	1.58236
Adgrf5	36.5023	-1.46379	0.301402	-4.8566	1.19419e-06	3.43914e-05	0.362539
Tuba1b	419.502	0.921668	0.189899	4.85346	1.21326e-06	3.48389e-05	1.8943
Ruvbl1	350.594	0.828615	0.170773	4.85215	1.22128e-06	3.49676e-05	1.77598
Wbscr22	295.548	0.922013	0.190114	4.84979	1.23591e-06	3.52841e-05	1.89476
Ccbl2	342.542	0.903799	0.186449	4.84742	1.25077e-06	3.56054e-05	1.87099
Ehd3	401.428	0.862033	0.177951	4.84422	1.27111e-06	3.60806e-05	1.8176
Stx11	544.69	-0.751008	0.155882	-4.8178	1.45153e-06	4.10837e-05	0.594188
Farsb	714.235	0.730255	0.151987	4.80471	1.54976e-06	4.37385e-05	1.65893
Fkbp4	1135.16	0.66702	0.138868	4.80328	1.56087e-06	4.39268e-05	1.58779
Itpk1	422.878	0.78578	0.163704	4.8	1.58667e-06	4.45259e-05	1.72402
Cyp27a1	198.599	-0.940088	0.19597	-4.7971	1.60979e-06	4.50466e-05	0.521201
Ppat	666.05	0.695379	0.145075	4.79324	1.64111e-06	4.57935e-05	1.61931
Sept4	175.751	-1.08302	0.226106	-4.7899	1.66868e-06	4.61844e-05	0.472039
Slc1a5	590.203	0.904279	0.188817	4.78919	1.67456e-06	4.61844e-05	1.87161
Herpud2	879.37	-0.691913	0.144479	-4.78902	1.67595e-06	4.61844e-05	0.619033
Tcp1	876.761	0.75133	0.156892	4.78884	1.67748e-06	4.61844e-05	1.68334
Yars	934.632	0.655056	0.136791	4.78872	1.6785e-06	4.61844e-05	1.57468
Abce1	2142.31	0.631515	0.13227	4.77444	1.80206e-06	4.94466e-05	1.54919
Cpne8	402.056	-0.800183	0.167713	-4.77114	1.8319e-06	5.01259e-05	0.574276
Snrpb	1358.36	0.649119	0.136078	4.7702	1.84046e-06	5.02211e-05	1.56821
Zrsr1	375.463	-0.800351	0.167865	-4.76782	1.86231e-06	5.06775e-05	0.574209
Tfdp2	134.489	-1.06275	0.223066	-4.76428	1.89527e-06	5.14327e-05	0.478718
Sord	220.112	-1.06587	0.223766	-4.76332	1.9043e-06	5.15361e-05	0.477685
Spry1	426.766	0.893134	0.187754	4.75693	1.96557e-06	5.30489e-05	1.85721
Unc13b	227.428	-0.970035	0.203947	-4.7563	1.97173e-06	5.30703e-05	0.510494
Ctdspl	426.587	0.836978	0.176731	4.7359	2.18085e-06	5.84296e-05	1.7863
Cacybp	959.65	0.69553	0.146869	4.73573	2.18268e-06	5.84296e-05	1.61948
Rpf2	338.55	0.869743	0.183803	4.73193	2.22396e-06	5.93737e-05	1.82734
Tp53inp2	3026.79	-0.570329	0.120549	-4.73111	2.2329e-06	5.94037e-05	0.673463
Tgfbr3	5445.85	-0.700313	0.148035	-4.73073	2.23711e-06	5.94037e-05	0.615439
P2rx4	676.156	-0.704054	0.148856	-4.72976	2.2479e-06	5.95302e-05	0.613845
Pno1	554.724	0.844571	0.179076	4.71626	2.40216e-06	6.34452e-05	1.79573
RGD1562618	799.71	0.69085	0.14652	4.71506	2.41639e-06	6.36509e-05	1.61423
Tmem123	1052.19	-0.63069	0.13391	-4.7098	2.47964e-06	6.51433e-05	0.645867
Plp1	14691.2	-0.657209	0.139689	-4.70479	2.54132e-06	6.65866e-05	0.634104
Nek6	2391.88	0.575879	0.122602	4.69713	2.63841e-06	6.89477e-05	1.49059
Rgs2	239.755	-1.08077	0.230581	-4.68714	2.77048e-06	7.22079e-05	0.472777
Syncrip	875.023	0.664345	0.141819	4.68446	2.80695e-06	7.29658e-05	1.58485
Tbx2	74.5557	1.30728	0.279188	4.68245	2.83466e-06	7.33725e-05	2.47475
Ddah1	3451.08	-0.583224	0.124561	-4.68225	2.83744e-06	7.33725e-05	0.66747
Uqcrc1	2813.19	0.605023	0.129265	4.68049	2.86185e-06	7.37446e-05	1.521
Dstyk	1091.98	-0.650922	0.139082	-4.68014	2.86677e-06	7.37446e-05	0.636873
Lrp2	470.057	-0.883507	0.18891	-4.67687	2.91286e-06	7.47356e-05	0.542048
Aldh1a3	33.6104	1.43837	0.307707	4.67447	2.94712e-06	7.53157e-05	2.71014
Mag	162.058	-0.995457	0.212967	-4.67422	2.95072e-06	7.53157e-05	0.501577
Dohh	580.986	0.761594	0.163227	4.66586	3.07327e-06	7.82417e-05	1.69536
Pfas	579.419	0.710471	0.152371	4.66277	3.11984e-06	7.92231e-05	1.63634
Rpl28	1367.37	0.688329	0.148058	4.64905	3.33475e-06	8.44633e-05	1.61142
Mrpl38	322.123	0.82323	0.1771	4.64839	3.34541e-06	8.45165e-05	1.76936
Tubb2b	2176.94	0.677685	0.145874	4.64568	3.38966e-06	8.51453e-05	1.59957
Pfn1	4019.14	0.604525	0.130131	4.6455	3.39257e-06	8.51453e-05	1.52048
Hsph1	1653.45	0.622733	0.134057	4.64528	3.39616e-06	8.51453e-05	1.53979
Slc7a5	1520.01	0.66203	0.142589	4.64292	3.43523e-06	8.59068e-05	1.58231
Polr1a	622.82	0.685563	0.147687	4.642	3.45045e-06	8.60695e-05	1.60833
Cd44	7159.05	0.629184	0.135588	4.64042	3.477e-06	8.65134e-05	1.54669
Ube2n	1220.22	0.711289	0.153304	4.63974	3.4885e-06	8.65815e-05	1.63727
Pros1	3019.29	-0.692563	0.149292	-4.639	3.50107e-06	8.66755e-05	0.618754
Adamtsl3	139.501	-1.05627	0.228148	-4.62978	3.66059e-06	9.03983e-05	0.480873
Enpp4	286.98	-0.813572	0.176061	-4.62096	3.81961e-06	9.40899e-05	0.568971
Rasl2-9	300.047	0.870662	0.188598	4.61649	3.90286e-06	9.59016e-05	1.8285
Pcdhgc3	1745.79	0.680929	0.147518	4.61589	3.91416e-06	9.59406e-05	1.60317
Mbd3	1041.71	0.644272	0.139706	4.61163	3.99532e-06	9.76876e-05	1.56295
Nomo1	1897.65	0.573502	0.124382	4.61081	4.01103e-06	9.78294e-05	1.48813
Map2k1	2428.15	0.583051	0.126578	4.60627	4.09953e-06	9.97418e-05	1.49801
Dhx40	803.497	-0.658189	0.142925	-4.60512	4.12223e-06	0.000100048	0.633673
Mthfd1	402.377	0.755262	0.164075	4.60314	4.16167e-06	0.000100757	1.68794
Smad3	3270.69	0.55854	0.121357	4.60244	4.17563e-06	0.000100848	1.47278
Mars	1506.81	0.59757	0.129894	4.60045	4.21573e-06	0.000101556	1.51317
Mmgt2	82.299	-1.2805	0.278371	-4.59997	4.22551e-06	0.000101556	0.411654
Tgfb1	1321.92	0.6311	0.137433	4.59205	4.38908e-06	0.000105231	1.54875
Plaur	218.7	0.894984	0.195332	4.58187	4.60839e-06	0.000110222	1.85959
Kars	1859.11	0.614682	0.134187	4.58079	4.63221e-06	0.000110524	1.53122
Pes1	1585.83	0.612064	0.133662	4.57918	4.66797e-06	0.000111109	1.52844
Pdk2	682.454	-0.732096	0.15992	-4.57788	4.69704e-06	0.00011153	0.602029
Ier5l	671.657	0.664703	0.14522	4.57722	4.71192e-06	0.00011153	1.58524
Pgk1	3777.46	0.599327	0.130946	4.57688	4.71954e-06	0.00011153	1.51501
Btg1	4896.74	-0.574351	0.125514	-4.57598	4.73998e-06	0.000111746	0.671588
Sept9	2687.94	0.555956	0.121592	4.57229	4.82416e-06	0.00011346	1.47014
Smyd5	222.053	0.871737	0.190843	4.56783	4.92795e-06	0.000115625	1.82986
Mbp	202.255	-0.923836	0.202359	-4.56534	4.98695e-06	0.000116732	0.527106
Mrps18b	498.529	0.749434	0.164419	4.55807	5.16252e-06	0.000120556	1.68113
Arf6	1046.75	0.607447	0.133706	4.54317	5.54151e-06	0.000129101	1.52356
Gcn1l1	2806.3	0.589367	0.129765	4.5418	5.57751e-06	0.000129634	1.50459
Wwc2	1620.16	-0.664736	0.146393	-4.54077	5.60489e-06	0.000129965	0.630804
Akap12	2606.38	0.677237	0.149172	4.53997	5.62622e-06	0.000130154	1.59907
Ppp1r14b	851.316	0.747665	0.164802	4.53675	5.71287e-06	0.00013185	1.67907
Cd48	1385.02	-0.595637	0.13146	-4.53095	5.87195e-06	0.000135205	0.661752
Tp53	1562.63	0.611307	0.135042	4.5268	5.9883e-06	0.000137564	1.52764
Srd5a1	100.739	-1.08596	0.239954	-4.5257	6.01962e-06	0.000137962	0.471079
Lrrc15	71.3017	1.20019	0.265257	4.52463	6.05021e-06	0.000138343	2.2977
Tfdp1	1860.48	0.56187	0.124634	4.50815	6.53943e-06	0.000149184	1.47618
Ranbp1	657.566	0.709026	0.157323	4.50682	6.58064e-06	0.000149778	1.6347
Hn1l	1068.16	0.636427	0.141364	4.50206	6.72974e-06	0.000152819	1.55447
Rn45s	1326.26	-0.708199	0.157463	-4.49755	6.87404e-06	0.000155382	0.612084
Upp1	69.8077	1.20762	0.268527	4.49719	6.88574e-06	0.000155382	2.30956
Pxdn	5511.79	0.615774	0.136928	4.49706	6.88981e-06	0.000155382	1.53238
Naa25	345.754	0.77631	0.172726	4.49446	6.97452e-06	0.000156935	1.71274
Wars	1455.08	0.596577	0.1328	4.4923	7.04585e-06	0.000158179	1.51212
Hk1	2110.7	0.550158	0.122578	4.48821	7.1823e-06	0.000160877	1.46425
Kifc3	1211.28	0.668279	0.149032	4.48414	7.32091e-06	0.000163611	1.58918
Aldh6a1	332.676	-0.771049	0.172281	-4.47555	7.62163e-06	0.000169947	0.585991
Rpl31	127.471	1.02207	0.228438	4.47417	7.67084e-06	0.00017047	2.03083
Cd82	5813.28	0.567474	0.12684	4.47393	7.67958e-06	0.00017047	1.48193
Mpp6	728.453	0.660745	0.147845	4.46919	7.85168e-06	0.000173899	1.5809
Spred2	131.295	0.993835	0.222693	4.4628	8.0894e-06	0.000178763	1.99147
Nle1	215.487	0.878785	0.197449	4.45069	8.55937e-06	0.000188726	1.83883
Pkm	875.878	0.620646	0.139574	4.44671	8.71955e-06	0.00019183	1.53756
Tef	701.146	-0.658639	0.148231	-4.44332	8.85827e-06	0.000194449	0.633476
Glrx	199.838	-0.90275	0.203462	-4.43695	9.12426e-06	0.000199844	0.534866
Ano4	511.747	0.743595	0.167664	4.43502	9.20629e-06	0.000201194	1.67434
Add1	9335.74	-0.520414	0.117369	-4.43401	9.24955e-06	0.000201693	0.697172
Trim28	2924.13	0.53394	0.120445	4.43306	9.29056e-06	0.000202141	1.44788
Msn	5317.72	0.539607	0.12183	4.42916	9.45989e-06	0.000205373	1.45358
Vwa1	10447.6	-0.497859	0.112426	-4.42831	9.49726e-06	0.000205732	0.708157
Pcsk5	195.71	-0.901344	0.203662	-4.42568	9.61387e-06	0.000207803	0.535388
Fam214a	208.594	-0.912044	0.206163	-4.42391	9.69325e-06	0.000209061	0.531432
Fads1	5697.16	-0.518169	0.117495	-4.41016	1.03295e-05	0.000222297	0.698257
LOC100365773	25.5846	1.37858	0.313001	4.40437	1.0609e-05	0.000227817	2.60011
Serpinb9	601.023	-0.765707	0.174164	-4.39648	1.1002e-05	0.000235663	0.588165
Mtap	285.301	0.855869	0.194689	4.39608	1.10221e-05	0.000235663	1.80985
Cct6a	1744.16	0.62856	0.143001	4.3955	1.1052e-05	0.000235793	1.54602
Ctsf	965.559	-0.629411	0.143297	-4.39234	1.12135e-05	0.000238479	0.64644
Pnpla7	371.116	-0.806086	0.183531	-4.3921	1.12262e-05	0.000238479	0.571932
Cxcl14	2404.11	1.23712	0.281956	4.38763	1.1459e-05	0.000242902	2.35728
Dynll1	2374.9	0.638922	0.145833	4.38119	1.18035e-05	0.000249668	1.55716
Snx8	398.332	0.726565	0.16609	4.37453	1.21694e-05	0.000256858	1.65469
Atp11a	2027.44	0.589185	0.134847	4.36929	1.24649e-05	0.000262204	1.5044
St3gal6	67.5296	-1.24247	0.284376	-4.3691	1.24758e-05	0.000262204	0.422649
Ephx1	174.399	-1.09877	0.251583	-4.36741	1.25729e-05	0.000263684	0.466916
Smarca4	3097.97	0.51984	0.11909	4.36511	1.27058e-05	0.000265907	1.4338
Snapc2	836.536	-0.61237	0.140322	-4.36404	1.27682e-05	0.000266383	0.654121
Lrrc59	954.737	0.650238	0.149008	4.3638	1.27825e-05	0.000266383	1.56943
Scfd2	238.426	0.875989	0.200795	4.3626	1.28526e-05	0.000267279	1.83527
Dlc1	1164.85	0.605746	0.138879	4.36169	1.2906e-05	0.000267828	1.52177
Fkbp5	531.909	0.669047	0.153928	4.3465	1.3833e-05	0.000286462	1.59002
Smarcc1	2220.61	0.543189	0.125193	4.3388	1.43264e-05	0.000296058	1.45719
Ddit4	2757.57	-0.638968	0.147306	-4.33768	1.43992e-05	0.000296943	0.642172
Sepp1	417.35	-0.736194	0.169811	-4.33538	1.4551e-05	0.000298787	0.600321
Cotl1	5213.43	0.589498	0.135983	4.33509	1.45698e-05	0.000298787	1.50472
Uck2	229.979	0.838681	0.19347	4.33495	1.45794e-05	0.000298787	1.78841
Ptpn13	1860.85	-0.651041	0.150523	-4.3252	1.52395e-05	0.000311669	0.636821
Dnajb9	581.378	-0.652636	0.150932	-4.32405	1.5319e-05	0.000312646	0.636117
Hap1	421.497	-0.818695	0.189383	-4.32296	1.53951e-05	0.000313552	0.566954
Hnrnpf	1906.38	0.548977	0.127056	4.32074	1.55505e-05	0.000316066	1.46305
Timp3	9799.37	-0.589552	0.136469	-4.32005	1.55991e-05	0.000316403	0.664549
Mxd4	567.478	-0.744132	0.172357	-4.31738	1.57894e-05	0.000319606	0.597027
Rb1	634.689	-0.651369	0.151079	-4.31145	1.62186e-05	0.000327623	0.636676
Pbxip1	1778.49	-0.722319	0.167717	-4.30678	1.6565e-05	0.000333937	0.606122
Slc43a2	284.198	-0.865766	0.201253	-4.30188	1.69352e-05	0.000340705	0.548755
Fbln5	5034.94	-0.611524	0.142213	-4.30006	1.7075e-05	0.000342819	0.654505
Ntng2	1479.5	-0.575304	0.133817	-4.29918	1.7143e-05	0.000343485	0.671145
Traf3	810.302	0.609198	0.141875	4.2939	1.75562e-05	0.000351006	1.52541
Plod3	2626.14	0.515276	0.120014	4.29348	1.75894e-05	0.000351006	1.42927
Palmd	1182.78	-0.56997	0.133089	-4.28262	1.84704e-05	0.000367843	0.673631
Eaf1	1470.08	0.562248	0.131323	4.2814	1.85724e-05	0.000369132	1.47657
Ninj1	1685.44	0.602478	0.140741	4.28076	1.8626e-05	0.000369453	1.51832
Pdzd2	288.715	-0.802336	0.187449	-4.28029	1.86648e-05	0.000369481	0.57342
Ddx27	685.748	0.616615	0.144207	4.27591	1.90358e-05	0.000376072	1.53327
Fnip1	852.082	-0.612595	0.143292	-4.27514	1.91018e-05	0.000376411	0.654019
Asah1	3850	-0.519177	0.12145	-4.27482	1.91292e-05	0.000376411	0.69777
Nid2	8273.77	-0.618559	0.144855	-4.2702	1.95299e-05	0.000383532	0.651321
Nr1d2	1096.69	-0.564942	0.132441	-4.26561	1.9936e-05	0.000390201	0.675983
Ap1s3	113.398	1.11173	0.260634	4.26547	1.99485e-05	0.000390201	2.16104
Lgmn	1068.82	-0.674402	0.158125	-4.26499	1.99907e-05	0.000390253	0.626592
Npm1	1672.7	0.652294	0.152986	4.26375	2.01025e-05	0.000391661	1.57167
Snx18	909.866	0.593733	0.139355	4.26059	2.0389e-05	0.000396462	1.50915
Ahcy	831.248	0.619126	0.145501	4.25515	2.08913e-05	0.000405431	1.53594
Myc	582.84	0.682883	0.160634	4.25117	2.12656e-05	0.00041145	1.60534
Rasgef1c	17.0081	-1.32516	0.311731	-4.25097	2.12848e-05	0.00041145	0.399105
Ube2g2	871.435	0.626156	0.1474	4.248	2.15691e-05	0.000416132	1.54345
Tbc1d10a	628.576	0.645491	0.152108	4.24364	2.19927e-05	0.000423478	1.56427
Sidt2	1670.17	-0.723164	0.170616	-4.23855	2.24965e-05	0.000431783	0.605768
G3bp1	2627.61	0.539683	0.127332	4.2384	2.25115e-05	0.000431783	1.45365
Sema7a	498.253	0.734211	0.173421	4.2337	2.29878e-05	0.000440064	1.66349
Rbbp9	302.137	-0.733644	0.173411	-4.23068	2.3299e-05	0.00044516	0.601383
Eif3d	1812.32	0.574262	0.135838	4.22755	2.3625e-05	0.000450517	1.48892
Hook1	56.9198	-1.1607	0.274991	-4.22087	2.43358e-05	0.000463176	0.447294
Lrrk2	340.389	-0.828266	0.196287	-4.21967	2.44655e-05	0.00046475	0.563206
Lypla2	649.59	0.646745	0.153404	4.21596	2.48717e-05	0.00047156	1.56563
Mif	609.46	0.634519	0.150562	4.21433	2.50524e-05	0.000474075	1.55242
Npr2	717.551	-0.726294	0.172357	-4.21389	2.51015e-05	0.000474096	0.604455
Lpin1	262.935	-0.783141	0.185953	-4.2115	2.53684e-05	0.000478224	0.5811
Lbh	5663.55	0.527605	0.125308	4.21046	2.54856e-05	0.000479518	1.44153
Mxi1	1011.29	-0.569917	0.135493	-4.20626	2.59629e-05	0.000487569	0.673655
Wdr55	164.663	0.904596	0.215712	4.19353	2.74644e-05	0.000514455	1.87202
Snrpf	324.756	0.765747	0.182614	4.19325	2.74987e-05	0.000514455	1.70025
Smurf1	2517.42	0.521155	0.12432	4.19204	2.76454e-05	0.000516221	1.4351
Gabarapl1	1734.86	-0.579512	0.138294	-4.19044	2.78413e-05	0.000518313	0.66919
Cct7	2034.65	0.597978	0.142706	4.19027	2.78624e-05	0.000518313	1.51359
March2	677.573	-0.65898	0.157454	-4.18523	2.84877e-05	0.000528572	0.633326
Nell1	449.184	-0.726939	0.173702	-4.18497	2.85208e-05	0.000528572	0.604184
Pdcd11	2068.24	0.524249	0.125312	4.18354	2.87003e-05	0.000530704	1.43818
Grwd1	299.003	0.737667	0.17634	4.1832	2.87433e-05	0.000530704	1.66748
Elac2	386.159	0.691011	0.165218	4.18242	2.88418e-05	0.000531529	1.61441
Zcchc11	231.337	-0.815214	0.195062	-4.17926	2.92461e-05	0.000537975	0.568324
RGD1309534	676.008	-0.614202	0.147097	-4.1755	2.97326e-05	0.000545908	0.653291
Ahr	191.768	-0.88241	0.211527	-4.17161	3.02451e-05	0.000554287	0.54246
Rufy3	305.312	-0.7404	0.177704	-4.16648	3.09342e-05	0.000564443	0.598573
Gas6	985.649	-0.795588	0.190958	-4.1663	3.09587e-05	0.000564443	0.576108
Itpripl1	174.662	0.86814	0.20839	4.16594	3.10067e-05	0.000564443	1.82531
Cebpa	301.994	-0.741412	0.177976	-4.16579	3.10278e-05	0.000564443	0.598154
Tpm3	2598.74	0.513768	0.123344	4.16531	3.10927e-05	0.000564585	1.42777
Abl2	420.475	0.772929	0.185601	4.16447	3.12079e-05	0.000565636	1.70874
Ahsa1	1362.2	0.592547	0.142498	4.15829	3.20632e-05	0.000580074	1.50791
Bcas3	323.893	-0.759376	0.182662	-4.15727	3.2208e-05	0.000581629	0.590752
LOC499339	211.384	0.812101	0.195544	4.15304	3.28084e-05	0.00059139	1.75577
Ccdc80	3271.54	-0.647205	0.155912	-4.15109	3.30894e-05	0.000595369	0.638516
Slc39a14	1543.11	0.633794	0.15273	4.14977	3.32811e-05	0.000597729	1.55164
Wnk4	300.609	-0.833542	0.201009	-4.1468	3.3716e-05	0.00060444	0.56115
Fam198b	11056.4	-0.471569	0.113858	-4.14175	3.44671e-05	0.000616786	0.72118
Rcc1	225.265	0.783967	0.189509	4.13684	3.52122e-05	0.00062898	1.72186
Jade2	465.715	0.724783	0.17525	4.1357	3.53875e-05	0.000630971	1.65265
Pdap1	1762.74	0.530674	0.128383	4.13352	3.57249e-05	0.000635839	1.4446
Diras2	205.429	0.916519	0.221857	4.13113	3.60984e-05	0.000641331	1.88756
Tpm1	6507.43	-0.504406	0.122238	-4.12642	3.68455e-05	0.000653429	0.70495
Pdpn	224.708	1.01191	0.245583	4.12044	3.7815e-05	0.000669421	2.01658
Rassf3	1235.98	0.556226	0.135009	4.11992	3.79007e-05	0.000669737	1.47042
Eef1g	3776.01	0.513958	0.124769	4.11926	3.80096e-05	0.000670461	1.42796
Hsp90ab1	17439.1	0.469612	0.114054	4.11744	3.83097e-05	0.000674552	1.38474
Tuba1a	2072.39	0.585513	0.142291	4.11489	3.87366e-05	0.000680855	1.50057
Ptprm	1502.94	0.542546	0.13191	4.113	3.90553e-05	0.000685236	1.45654
Aldh3a2	827.77	-0.603849	0.146896	-4.11071	3.94442e-05	0.000690833	0.657996
Fam20c	490.147	0.635865	0.154717	4.10986	3.95897e-05	0.000692155	1.55387
Nudc	228.189	0.792655	0.192894	4.10928	3.9689e-05	0.000692665	1.73226
rnf141	177.728	-0.830572	0.202421	-4.1032	4.07479e-05	0.00070989	0.562306
Pcdhac2	120.353	1.00408	0.244877	4.10034	4.12544e-05	0.000717448	2.00566
Gatad2a	1500.94	0.522532	0.127494	4.09848	4.15878e-05	0.000721976	1.43647
Ppp2r3c	291.881	-0.736763	0.17981	-4.09746	4.17705e-05	0.000723875	0.600084
LOC501110	102.372	-1.01008	0.246651	-4.09517	4.21864e-05	0.000729802	0.49652
Nsun5	234.324	0.773527	0.188908	4.09473	4.22663e-05	0.000729906	1.70944
Gfra3	116.72	-0.995569	0.243219	-4.09329	4.25288e-05	0.000733157	0.501538
Tnc	28967.5	0.627155	0.153467	4.08657	4.37794e-05	0.000753403	1.54452
Stk10	1869.71	0.520468	0.127375	4.0861	4.38687e-05	0.000753627	1.43442
Prmt3	482.596	0.673662	0.164928	4.08457	4.41584e-05	0.000757286	1.59512
S100b	10841.7	-0.534766	0.130982	-4.08276	4.45036e-05	0.000761883	0.69027
Ppp5c	700.811	0.592737	0.145329	4.0786	4.53082e-05	0.000774315	1.5081
PVR	194.535	0.809215	0.19844	4.07788	4.54487e-05	0.000775374	1.75226
Fabp5	1744.98	0.729236	0.17902	4.07349	4.63131e-05	0.000787608	1.65776
Wdr5	547.878	0.613618	0.150639	4.07343	4.63252e-05	0.000787608	1.53009
Mrto4	345.183	0.719947	0.176781	4.07253	4.65052e-05	0.000788933	1.64712
Ap1s1	1726.69	0.551677	0.135472	4.07224	4.65629e-05	0.000788933	1.46579
Alyref	851.845	0.602546	0.148101	4.06847	4.73227e-05	0.000800434	1.51839
Sh3bp5	4243.83	0.483267	0.118898	4.06456	4.81232e-05	0.000812309	1.39791
LOC100912041	338.397	0.723792	0.178088	4.06424	4.81892e-05	0.000812309	1.65152
Atp13a1	1149.56	0.572023	0.140785	4.06311	4.84241e-05	0.000814878	1.48661
Cdk4	3377.15	0.523063	0.128903	4.05782	4.95336e-05	0.000832131	1.437
Adsl	889.163	0.56313	0.138824	4.05644	4.98258e-05	0.000835618	1.47747
Arpc2	5581.84	0.524767	0.129489	4.0526	5.06515e-05	0.000848026	1.4387
Prelid1	1168.24	0.560512	0.138332	4.05193	5.07975e-05	0.000849031	1.47479
Lipa	640.217	-0.612318	0.15123	-4.04891	5.14557e-05	0.000857377	0.654145
Atl1	332.307	-0.69589	0.171874	-4.04885	5.14704e-05	0.000857377	0.617328
Kalrn	1414.86	-0.60164	0.148651	-4.04732	5.18063e-05	0.00086152	0.659004
Hbp1	2430.53	-0.487583	0.120611	-4.0426	5.28618e-05	0.000877594	0.713219
Tle3	1826.57	0.546851	0.135313	4.04137	5.31396e-05	0.000880726	1.46089
Eif3i	646.87	0.630391	0.156059	4.03944	5.35789e-05	0.000886519	1.54798
Rplp1	1520.63	0.540804	0.13394	4.03766	5.39859e-05	0.000891556	1.45478
Btg2	82.7901	-1.13625	0.281436	-4.03733	5.40638e-05	0.000891556	0.454941
Tcp11l1	932.109	0.728622	0.180909	4.02756	5.63593e-05	0.000927862	1.65706
Pon2	1854.05	-0.519022	0.129005	-4.02326	5.73972e-05	0.000943377	0.697845
Cct8	3789.81	0.534907	0.132974	4.02265	5.75467e-05	0.000944263	1.44885
Slc25a5	1412.76	0.55698	0.138517	4.02102	5.79459e-05	0.000949066	1.47119
Ccdc86	296.134	0.73386	0.182522	4.02068	5.80315e-05	0.000949066	1.66308
Sipa1	3484.44	0.534249	0.13293	4.01902	5.84397e-05	0.000953473	1.44819
Myh14	880.02	-0.597979	0.148795	-4.0188	5.84941e-05	0.000953473	0.660679
Iars	850.467	0.566765	0.141051	4.01816	5.86544e-05	0.000953485	1.4812
Cd55	1947.07	-0.538367	0.133988	-4.01803	5.86879e-05	0.000953485	0.68855
Fxyd6	173.209	-0.856849	0.213284	-4.01741	5.8842e-05	0.000954419	0.552157
Vasn	642.809	0.694792	0.173121	4.01334	5.98663e-05	0.000969442	1.61865
Prep	967.427	0.554229	0.138255	4.00874	6.10435e-05	0.000986887	1.46838
Pcdh18	105.725	-0.965473	0.24104	-4.00544	6.19027e-05	0.000999141	0.512111
Jmjd6	237.274	0.747667	0.186689	4.00488	6.20482e-05	0.000999857	1.67908
Ypel4	63.2652	-1.12368	0.280844	-4.00108	6.30547e-05	0.00101442	0.458923
Galnt2	3610.83	-0.475212	0.118837	-3.99887	6.36465e-05	0.00102228	0.719361
Irs2	1986.65	-0.619252	0.154878	-3.99833	6.37907e-05	0.00102293	0.651008
Cpped1	119.421	-0.966642	0.241955	-3.99513	6.46584e-05	0.00103516	0.511696
Ciapin1	569.166	0.670589	0.168114	3.9889	6.63806e-05	0.00106102	1.59172
Slit2	1300	-0.692933	0.173753	-3.98804	6.66213e-05	0.00106314	0.618595
Gstt2	141.458	-0.953847	0.239376	-3.98472	6.75607e-05	0.00107639	0.516254
Sh3rf1	247.648	0.7644	0.192066	3.97988	6.89488e-05	0.00109674	1.69866
Scube3	216.488	-0.850338	0.213764	-3.97793	6.95177e-05	0.00110401	0.554655
Hsp90aa1	1247.28	0.565566	0.142359	3.97281	7.10292e-05	0.00112621	1.47997
Mboat2	507.442	-0.624262	0.157158	-3.9722	7.12132e-05	0.00112731	0.648751
Eef1e1	256.84	0.787022	0.198178	3.9713	7.14824e-05	0.00112976	1.72551
Wdr18	411.155	0.66523	0.167544	3.97049	7.17262e-05	0.00113181	1.58582
Prps1	323.002	0.720243	0.181625	3.96556	7.32237e-05	0.00115359	1.64746
Psmc4	1457.4	0.548358	0.138428	3.96133	7.45339e-05	0.00117237	1.46242
Xpot	1611.12	0.502737	0.12693	3.96074	7.47176e-05	0.00117339	1.4169
Alg12	212.359	0.772889	0.195301	3.95742	7.57647e-05	0.00118794	1.70869
Mesdc1	728.851	0.603679	0.15272	3.95284	7.72303e-05	0.001209	1.51959
Gcsh	369.947	0.714351	0.180746	3.95223	7.74275e-05	0.00121017	1.64074
Parp9	158.147	-0.924684	0.234095	-3.95005	7.81361e-05	0.00121932	0.526796
Actb	26546.2	0.437064	0.110709	3.94787	7.8849e-05	0.0012285	1.35385
Reep1	148.183	0.885008	0.224302	3.94561	7.95964e-05	0.00123819	1.84677
Farsa	860.913	0.55059	0.139643	3.94284	8.05207e-05	0.0012506	1.46468
Tardbp	3851.04	0.519836	0.131864	3.94222	8.07309e-05	0.0012519	1.43379
Lingo1	32.7663	-1.201	0.30495	-3.93835	8.20443e-05	0.00127027	0.434974
Klf11	218.522	-0.784702	0.19933	-3.93669	8.26123e-05	0.00127707	0.580472
Qtrt1	185.271	0.834007	0.211925	3.93539	8.30602e-05	0.00128198	1.78263
Eif4a1	4928.96	0.532575	0.135409	3.93307	8.38671e-05	0.00129242	1.44651
Mtmr10	1212.15	-0.520538	0.132374	-3.93232	8.41299e-05	0.00129423	0.697112
Ttyh1	2365.46	-0.559079	0.142187	-3.93199	8.42468e-05	0.00129423	0.678735
Olfml2a	13139.6	-0.495692	0.126337	-3.92358	8.72442e-05	0.0013382	0.709222
Dph3	529.972	0.653318	0.166533	3.92306	8.74327e-05	0.00133901	1.57278
U2af1	909.593	0.590139	0.150718	3.91553	9.02072e-05	0.00137936	1.50539
Timm13	553.314	0.658514	0.168275	3.91331	9.10387e-05	0.00138992	1.57846
Gda	628.28	-0.781514	0.199818	-3.91113	9.18644e-05	0.00140037	0.581756
Nme2	2145.17	0.551779	0.141128	3.90977	9.23854e-05	0.00140614	1.46589
Phb	319.119	0.716561	0.183415	3.90677	9.35381e-05	0.00142149	1.64326
Rnd2	512.256	-0.622272	0.160018	-3.88875	0.000100761	0.00152891	0.649647
C1qtnf1	330.477	-0.741907	0.191012	-3.88409	0.000102715	0.00155617	0.597948
Swap70	778.693	-0.550952	0.141906	-3.88252	0.000103381	0.00156386	0.682569
Zfp259	759.075	0.562159	0.144823	3.8817	0.00010373	0.00156601	1.47648
Slc35e4	908.779	0.54793	0.141167	3.88144	0.000103841	0.00156601	1.46199
Pus1	322.025	0.682492	0.175852	3.88107	0.000103999	0.00156601	1.60491
Eif3c	4643.64	0.465008	0.119886	3.87876	0.000104991	0.00157854	1.38032
Snx16	940.448	-0.537545	0.138618	-3.87788	0.00010537	0.00158184	0.688942
Trim5	384.772	-0.643542	0.165988	-3.87704	0.000105737	0.00158492	0.64014
Slc12a6	330.871	-0.703267	0.181529	-3.87413	0.000107007	0.00160153	0.61418
Stat2	328.886	-0.793883	0.204994	-3.87271	0.000107632	0.00160845	0.57679
Runx1	245.882	0.800274	0.206689	3.87188	0.000107999	0.0016115	1.74143
Mdh2	2183.95	0.515007	0.13307	3.8702	0.000108747	0.00162021	1.429
Ubqln1	2174.46	0.47153	0.121911	3.86783	0.000109808	0.00163356	1.38658
Tbrg4	468.526	0.636062	0.164494	3.86678	0.000110283	0.00163817	1.55408
Fgfr1	1937.21	0.485227	0.125567	3.86429	0.000111412	0.00165244	1.39981
Dbn1	3745.63	0.45291	0.117227	3.86352	0.000111765	0.0016552	1.3688
Slc16a13	388.708	0.643415	0.166769	3.85812	0.000114264	0.0016893	1.56202
Art3	622.759	-0.620682	0.16089	-3.85781	0.00011441	0.0016893	0.650364
Tbc1d9	285.179	0.738941	0.191765	3.85337	0.000116504	0.00171766	1.66895
Cirh1a	503.411	0.633529	0.16445	3.8524	0.000116964	0.00172186	1.55136
Rps19bp1	173.747	0.811538	0.211071	3.84485	0.000120627	0.00177315	1.75508
Zfp598	1112.96	0.51428	0.13386	3.84191	0.000122079	0.0017904	1.42828
Flnc	4102.64	0.586764	0.152734	3.84174	0.000122163	0.0017904	1.50187
Agrn	2431.4	-0.607418	0.158199	-3.83958	0.000123247	0.0018036	0.65637
Ubl3	2573.62	-0.483245	0.125889	-3.83865	0.00012371	0.00180771	0.715367
Sv2c	191.544	-0.844599	0.220071	-3.83784	0.000124122	0.00181105	0.556866
Fkbp9	3433.45	-0.471056	0.12285	-3.83439	0.000125876	0.00183392	0.721436
Slc44a2	3081.85	-0.481911	0.125724	-3.83308	0.000126551	0.00184105	0.716028
Igsf3	3094.63	0.622221	0.162365	3.83223	0.000126985	0.00184465	1.53924
Slc2a13	444.527	-0.626609	0.163574	-3.83073	0.000127761	0.0018532	0.647697
Clasp2	2044.25	-0.474641	0.124027	-3.82691	0.000129764	0.00187948	0.719646
Zswim4	985.827	0.549941	0.14393	3.82088	0.000132975	0.00192317	1.46403
Wwp1	670.835	-0.571767	0.149792	-3.81708	0.000135041	0.0019502	0.672792
Slc12a7	1353.57	0.527381	0.138261	3.81439	0.000136522	0.00196871	1.44131
LOC499781	294.763	0.683059	0.179238	3.81091	0.000138458	0.00199371	1.60554
Bcar1	1586.72	0.481431	0.12636	3.81	0.000138969	0.00199816	1.39613
Abhd2	1138.01	0.606583	0.159235	3.80935	0.000139331	0.00200046	1.52265
Imp4	691.911	0.566515	0.148827	3.80652	0.000140933	0.00202052	1.48094
Kctd9	508.343	-0.611705	0.160768	-3.80491	0.000141858	0.00203083	0.654423
Fam71e2	19.014	1.1809	0.310716	3.80058	0.000144355	0.00206359	2.26718
Pfdn2	519.022	0.629348	0.165705	3.79801	0.000145864	0.00208033	1.54687
Enpp5	388.245	-0.619529	0.163126	-3.79787	0.000145947	0.00208033	0.650883
Cpeb4	334.242	-0.736702	0.194212	-3.79329	0.000148662	0.00211597	0.60011
Mettl2b	210.315	0.751008	0.198062	3.79178	0.000149569	0.00212582	1.68297
Rsrp1	2990.1	-0.467388	0.123306	-3.79047	0.000150364	0.00213405	0.723273
Cdk2ap1	1481.68	0.543543	0.143743	3.78134	0.000155987	0.00221068	1.45755
Nacc1	958.065	0.552314	0.146124	3.77977	0.000156974	0.00222148	1.46644
Tmem140	33.8187	-1.16758	0.309143	-3.77684	0.000158831	0.00224454	0.445166
Ercc1	402.255	0.618726	0.163845	3.77629	0.000159179	0.00224624	1.53552
Pde7b	448.297	-0.621249	0.164563	-3.77514	0.000159921	0.00225349	0.650108
Wdr43	754.556	0.548611	0.145386	3.77349	0.000160982	0.00226522	1.46268
Fyn	2425.64	0.471527	0.125026	3.77142	0.000162319	0.00228078	1.38658
Dnajc2	641.949	0.588423	0.156071	3.77022	0.000163105	0.00228856	1.5036
Pknox2	220.025	-0.762305	0.202441	-3.76556	0.000166175	0.00232812	0.589553
Cnppd1	1025.72	-0.51773	0.137503	-3.76523	0.000166395	0.00232812	0.69847
Prkcd	865.771	0.529567	0.140714	3.76344	0.000167593	0.00233935	1.4435
Slain2	1912.93	-0.472904	0.125661	-3.76332	0.000167672	0.00233935	0.720513
Kif19	265.113	-0.687108	0.182683	-3.76119	0.000169104	0.00235601	0.621098
Ampd2	845.295	0.525366	0.139801	3.75796	0.000171307	0.0023823	1.4393
Mrps27	286.957	0.70929	0.188756	3.75771	0.000171473	0.0023823	1.635
Lmnb2	256.363	0.691442	0.184058	3.75666	0.000172195	0.00238882	1.6149
Armc6	155.484	0.812279	0.216243	3.75633	0.000172426	0.00238882	1.75598
Hs3st1	102.165	0.954904	0.254459	3.75269	0.000174946	0.00242034	1.93845
Mrps34	347.771	0.689023	0.184118	3.74228	0.000182359	0.00251626	1.61219
Timp1	3308.55	0.55314	0.14781	3.74224	0.00018239	0.00251626	1.46728
Synm	626.326	-0.628649	0.168113	-3.73944	0.00018443	0.00254086	0.646782
Srr	635.156	0.577876	0.154601	3.73786	0.000185594	0.00255333	1.49265
Zfand6	1074.77	-0.494225	0.13228	-3.73621	0.000186817	0.0025666	0.709943
Abcf1	1959.73	0.468681	0.125535	3.73346	0.000188869	0.00259116	1.38384
Snai1	528.063	0.693596	0.185814	3.73275	0.000189399	0.00259116	1.61731
Pls3	1128.03	-0.521626	0.139754	-3.73245	0.000189628	0.00259116	0.696586
Atp5d	1532.49	0.521188	0.139638	3.73241	0.000189655	0.00259116	1.43514
Lgr5	44.6284	-1.11754	0.299579	-3.73037	0.000191199	0.00260866	0.460879
Fam69b	226.09	0.730131	0.195818	3.72863	0.000192525	0.00262312	1.65879
Cnbp	5125.4	0.538732	0.144538	3.72726	0.000193572	0.00263376	1.4527
Wdr83os	837.862	0.586266	0.157327	3.72642	0.000194216	0.00263888	1.50136
Enpp2	160.399	-0.814589	0.218625	-3.72596	0.000194572	0.00264008	0.568571
Acadsb	548.863	-0.588546	0.158014	-3.72465	0.000195585	0.00265019	0.665013
Syt5	276.241	0.761694	0.20463	3.7223	0.00019742	0.00267139	1.69548
Pus7	227.084	0.720332	0.193567	3.72136	0.000198152	0.00267763	1.64756
Ifrd1	662.333	0.612204	0.164565	3.72014	0.000199115	0.00268697	1.52859
Rps6ka1	1583.96	0.499041	0.134316	3.71542	0.00020287	0.0027339	1.41327
Slitrk6	1074.87	-0.527439	0.141989	-3.71464	0.000203494	0.00273857	0.693785
Acy1	592.473	0.555563	0.14961	3.71341	0.000204481	0.00274726	1.46974
Eif2b2	787.105	0.525774	0.141598	3.71315	0.000204695	0.00274726	1.43971
Lnx2	460.947	-0.630876	0.170017	-3.71065	0.000206724	0.00277072	0.645784
Sssca1	292.051	0.659657	0.177834	3.7094	0.000207755	0.00278076	1.57971
Itgb5	2550.56	-0.611126	0.164797	-3.70836	0.000208608	0.0027884	0.654685
Apex1	1078.27	0.56687	0.152895	3.70759	0.000209241	0.00279309	1.48131
Hps4	512.059	-0.572378	0.154404	-3.70701	0.000209717	0.00279389	0.672507
Pdlim7	1629.89	0.474042	0.127883	3.70683	0.000209867	0.00279389	1.389
Ston1	1824.42	-0.572817	0.154561	-3.70609	0.000210481	0.0027983	0.672303
Tmem59l	409.674	0.606226	0.163752	3.70211	0.000213812	0.00283876	1.52227
Hcn1	43.1697	-1.11403	0.301027	-3.70075	0.000214962	0.00285019	0.462003
Ddx18	491.749	0.587716	0.158838	3.7001	0.000215513	0.00285367	1.50287
Mrps7	510.97	0.606632	0.163974	3.69955	0.000215981	0.00285604	1.5227
RGD1307752	865.217	0.572543	0.154796	3.6987	0.000216709	0.00286183	1.48714
St6gal1	715.366	0.60709	0.164152	3.69835	0.000217008	0.00286196	1.52318
Anp32e	1156.33	0.494697	0.133804	3.69719	0.000218	0.00286846	1.40902
Cox5b	1433.11	0.549633	0.148666	3.69709	0.000218082	0.00286846	1.46371
Fhl3	662.936	0.556632	0.150587	3.69641	0.000218666	0.00287231	1.47083
Trmt1	1169.45	0.486791	0.131724	3.69554	0.000219419	0.00287838	1.40132
Bbs2	286.717	-0.657159	0.177928	-3.6934	0.000221272	0.00289884	0.634126
Sh3bgrl	2660.07	-0.488582	0.132306	-3.69281	0.000221792	0.00289901	0.712725
Igtp	68.4706	-0.971994	0.263228	-3.69259	0.000221982	0.00289901	0.509801
Cp	219.232	-0.707516	0.191615	-3.69238	0.000222166	0.00289901	0.612373
Erlec1	754.743	-0.523688	0.141932	-3.6897	0.000224522	0.00292589	0.695592
Alg3	272.771	0.671895	0.18215	3.68869	0.000225408	0.00293357	1.59316
Polg	570.188	0.555327	0.15062	3.68696	0.000226953	0.0029498	1.4695
Sort1	3859.32	-0.446948	0.121325	-3.6839	0.000229691	0.00298146	0.733593
Amd1	718.156	0.589473	0.160104	3.68182	0.000231577	0.00300199	1.5047
Fads2	3820.44	-0.443934	0.120661	-3.67917	0.000233994	0.00302786	0.735127
Grn	3443.14	-0.525661	0.142883	-3.67896	0.000234185	0.00302786	0.694641
Nfe2l2	1048.1	-0.535265	0.145555	-3.6774	0.000235622	0.00304245	0.690032
Fam46c	77.8678	-0.941031	0.25611	-3.67432	0.000238485	0.0030754	0.520861
Rabggtb	1024.51	0.534229	0.145539	3.6707	0.000241889	0.00311523	1.44817
Fpgs	328.775	0.629303	0.171584	3.66761	0.00024483	0.00314899	1.54682
Tmem97	285.594	0.810357	0.22112	3.66478	0.000247554	0.00317989	1.75364
Cyc1	1307.27	0.489707	0.13367	3.66355	0.000248746	0.00319106	1.40416
Ppil3	359.772	0.649128	0.177216	3.66292	0.000249359	0.00319477	1.56822
Cgref1	151.167	0.834538	0.22787	3.66235	0.000249914	0.00319773	1.78329
Tinagl1	206.115	0.729059	0.199115	3.66149	0.000250752	0.00320329	1.65756
Steap2	574.125	-0.767902	0.209738	-3.66124	0.000250997	0.00320329	0.587271
Inpp5k	382.632	-0.609059	0.166591	-3.656	0.000256178	0.0032652	0.655624
Magi3	392.353	-0.71002	0.194311	-3.65403	0.000258152	0.00328611	0.611312
Svip	265.168	-0.679865	0.186107	-3.65308	0.00025911	0.00329406	0.624224
Nutf2	933.451	0.533054	0.145955	3.65219	0.000260014	0.00330131	1.44699
Auh	274.977	-0.703272	0.192582	-3.6518	0.000260407	0.00330205	0.614178
Tuba1c	167.127	0.862747	0.236343	3.6504	0.000261829	0.00331583	1.8185
Hnrnpd	1150.28	0.505816	0.138581	3.64996	0.000262283	0.00331732	1.41993
Fdx1l	325.767	0.655977	0.179834	3.64768	0.000264616	0.00334256	1.57568
Sox8	254.808	-0.675682	0.185396	-3.64452	0.000267887	0.00337955	0.626036
Gars	1805.45	0.51554	0.141596	3.64093	0.00027166	0.00342278	1.42953
Dnajc11	677.214	0.528077	0.145114	3.63905	0.00027365	0.00344345	1.44201
Tbc1d17	689.305	-0.553296	0.15212	-3.63724	0.000275576	0.00346329	0.681462
Ppap2a	1444.04	-0.475705	0.130822	-3.63628	0.000276602	0.00347176	0.719115
RGD1311558	2765.11	0.443216	0.121917	3.6354	0.000277554	0.00347534	1.35963
Mical2	812.55	0.583952	0.160631	3.63536	0.000277591	0.00347534	1.49895
Wipi1	1599.06	-0.544808	0.149891	-3.6347	0.000278309	0.00347992	0.685483
Col5a2	39999.5	-0.472059	0.130068	-3.62934	0.000284149	0.00354845	0.720935
Ube2q2l	86.3892	-0.9373	0.258461	-3.62646	0.000287328	0.00358362	0.522209
Dnajc25	178.969	0.778726	0.214899	3.62368	0.000290442	0.00361789	1.71562
Pllp	52.5159	-1.03545	0.285949	-3.62109	0.000293369	0.00364975	0.487865
Pde3b	2769.36	-0.450881	0.124538	-3.62042	0.000294129	0.00365332	0.731596
Nars	3303.37	0.445271	0.122997	3.62018	0.000294396	0.00365332	1.36157
Rpl18a	4125.23	0.467407	0.129142	3.61932	0.000295381	0.00366094	1.38262
Tmem117	165.951	-0.76036	0.210152	-3.61814	0.000296727	0.00367302	0.590349
Sept8	2281.65	-0.479518	0.132743	-3.61239	0.00030339	0.00375079	0.717217
Slc2a1	568.165	0.565845	0.156709	3.61079	0.000305264	0.00376925	1.48025
Xpo7	2185.71	0.449579	0.124697	3.60537	0.000311711	0.00384405	1.36564
LOC691931	389.956	-0.626256	0.173739	-3.60458	0.000312654	0.00385087	0.647856
Slc7a1	483.137	0.599623	0.166537	3.60053	0.000317566	0.00390471	1.51532
Plxnb3	3167.31	-0.515494	0.14318	-3.60033	0.000317816	0.00390471	0.699553
Col16a1	5537.71	-0.490305	0.13637	-3.5954	0.00032389	0.00397439	0.711874
Amn1	248.881	-0.674972	0.187858	-3.59299	0.000326905	0.00400641	0.626344
Egr1	198	-0.895579	0.249283	-3.59262	0.000327367	0.0040071	0.537531
Mcm5	67.8263	0.984848	0.274162	3.59221	0.000327887	0.0040085	1.9791
Sfi1	633.593	-0.574771	0.16011	-3.58985	0.000330868	0.00403994	0.671393
Utp20	2493.28	0.441171	0.122939	3.58853	0.000332551	0.00405547	1.35771
Arl2bp	1065.59	-0.489406	0.136432	-3.58717	0.000334288	0.00407163	0.712318
Sgcb	1753.17	-0.454206	0.126633	-3.58678	0.000334787	0.0040727	0.729912
Mmp15	3823.47	-0.436488	0.121713	-3.5862	0.000335535	0.00407677	0.738931
Per1	447.858	-0.68412	0.190784	-3.58584	0.000335998	0.00407738	0.622385
Rpl27	821.826	0.540712	0.15097	3.58159	0.000341511	0.00413919	1.45469
Ccdc146	16.4285	-1.11703	0.312037	-3.57981	0.000343843	0.00416236	0.461041
Zfp467	137.613	-0.859027	0.240114	-3.57758	0.000346786	0.00419284	0.551324
Ptprn	14753.8	0.512988	0.143411	3.57704	0.000347503	0.00419637	1.427
Snrpa1	376.733	0.633718	0.177573	3.56878	0.000358653	0.00432573	1.55156
Scarb2	933.826	-0.561891	0.15769	-3.56326	0.000366282	0.00441236	0.677414
Tmem189	2014.5	-0.461321	0.129552	-3.56091	0.000369576	0.00444662	0.726321
Zfand5	1280.18	-0.46136	0.129575	-3.56057	0.000370049	0.0044469	0.726301
Dhx37	472.303	0.553682	0.155558	3.55932	0.000371819	0.00446273	1.46783
Eif3g	1266.87	0.487104	0.136884	3.55852	0.000372948	0.00447085	1.40163
Ank3	5578.57	-0.506793	0.142473	-3.5571	0.000374964	0.00448957	0.703785
Dll4	20.7224	1.1084	0.311632	3.55676	0.000375454	0.00448999	2.15607
Hspa4	4180.93	0.463732	0.130433	3.55533	0.000377511	0.00450913	1.37911
Eif6	1131.72	0.494674	0.139247	3.5525	0.000381591	0.00455237	1.409
Pde3a	263.403	-0.830672	0.233936	-3.55085	0.000383992	0.00457548	0.562267
Ppp1cb	3917	-0.444332	0.125173	-3.54974	0.00038561	0.00458922	0.734925
Cd3eap	200.99	0.704954	0.198679	3.54821	0.000387857	0.00461041	1.63009
Zfyve28	278.604	-0.67423	0.190404	-3.54105	0.000398541	0.00473171	0.626667
Fam134b	2155.94	-0.446967	0.126239	-3.54064	0.000399152	0.00473328	0.733583
Rnft2	158.508	0.741235	0.20937	3.54032	0.000399645	0.00473344	1.67161
Optn	702.02	-0.526271	0.148892	-3.53457	0.000408435	0.00483176	0.694347
Srpk1	536.22	0.542668	0.153547	3.53422	0.000408976	0.00483237	1.45666
Nifk	483.81	0.638092	0.180858	3.52813	0.000418501	0.00493901	1.55627
Tcta	647.515	-0.517685	0.146815	-3.52612	0.000421702	0.00497085	0.698492
Wdr74	330.281	0.614365	0.174408	3.52257	0.00042738	0.00503178	1.53088
Mycn	118.852	0.840774	0.2388	3.52083	0.000430193	0.00505887	1.79101
Car5b	168.535	-0.749603	0.212932	-3.52039	0.000430909	0.00506126	0.594767
Mppe1	274.475	-0.644795	0.183261	-3.51845	0.000434078	0.00509104	0.639584
Xpo5	1318.49	0.459501	0.130607	3.51821	0.000434475	0.00509104	1.37507
Glt8d1	532.091	-0.531759	0.151352	-3.5134	0.000442414	0.00517792	0.691711
Iqgap1	4552.77	0.446112	0.126999	3.51272	0.000443543	0.00518499	1.36236
Prdx5	1764.11	0.561317	0.159944	3.50946	0.000449012	0.00524272	1.47562
Lrba	255.272	-0.6701	0.190993	-3.50851	0.000450623	0.00525531	0.628463
Fut7	43.9458	-1.02981	0.29361	-3.50739	0.00045253	0.00527134	0.489776
Acsl5	772.933	0.558058	0.159625	3.49605	0.000472206	0.00549406	1.47229
Polr3gl	94.1971	-0.854914	0.244618	-3.4949	0.000474239	0.00551121	0.552898
Traf4	695.893	0.513131	0.146847	3.49432	0.000475271	0.00551572	1.42714
Car11	286.228	-0.617253	0.176669	-3.49384	0.000476132	0.00551572	0.651911
Slc35a4	1214.09	0.458521	0.131241	3.49374	0.000476302	0.00551572	1.37413
Otud7b	2801.86	0.445996	0.12767	3.49335	0.000477009	0.00551744	1.36225
Zfp39	81.8297	-0.885307	0.253489	-3.49249	0.00047854	0.00552868	0.541372
Pycrl	320.92	0.626222	0.179344	3.49174	0.000479887	0.00553776	1.54352
Lonp1	1487.61	0.449526	0.128757	3.49128	0.000480721	0.00554091	1.36559
Ankrd1	69.3946	-0.946289	0.271101	-3.49054	0.000482038	0.00554961	0.518966
Gnpda2	199.489	-0.696974	0.199716	-3.48982	0.00048335	0.00555217	0.616865
Lnc215	774.467	0.560382	0.160589	3.48954	0.000483849	0.00555217	1.47466
Ddx39b	4075.09	0.408368	0.117028	3.48949	0.000483946	0.00555217	1.32718
Clcf1	1392.94	0.46323	0.132866	3.48644	0.000489487	0.00560456	1.37863
Fam195a	42.1295	1.03087	0.295687	3.48636	0.000489647	0.00560456	2.04326
Shh	135.83	0.851377	0.244255	3.4856	0.000491029	0.00561387	1.80422
Efna1	67.5929	-0.980565	0.281689	-3.48103	0.000499496	0.00569981	0.506781
Cd63	20150.4	0.46666	0.134062	3.48092	0.0004997	0.00569981	1.38191
Psme3	830.166	0.496472	0.142695	3.47926	0.000502801	0.00572857	1.41076
Itga5	1411.08	0.488877	0.140571	3.4778	0.000505546	0.00575321	1.40335
Ctu2	188.055	0.718555	0.206704	3.47626	0.000508463	0.0057787	1.64553
Wdr12	324.838	0.616142	0.177256	3.476	0.000508956	0.0057787	1.53277
Adgrg1	3908.98	0.421134	0.121318	3.47131	0.000517922	0.00587374	1.33898
Mr1	173.781	-0.706523	0.203615	-3.4699	0.000520655	0.00589797	0.612795
Tp53inp1	290.295	-0.692638	0.199637	-3.46949	0.000521455	0.00590027	0.618721
Wwtr1	2936.68	0.463728	0.133687	3.46876	0.000522866	0.00590946	1.3791
Slc25a1	1749.24	0.468641	0.135135	3.46793	0.000524476	0.00592088	1.38381
Sat1	1666.16	-0.480411	0.138581	-3.46664	0.000527007	0.00594267	0.716773
Cd59	729.631	-0.509918	0.147159	-3.46508	0.000530078	0.00597047	0.702262
Ulk1	778.821	-0.536111	0.154773	-3.46386	0.000532491	0.00599002	0.689627
Psmc5	1453.5	0.490204	0.141531	3.46359	0.000533026	0.00599002	1.40464
Bnip3l	2120.29	-0.42763	0.123548	-3.46126	0.000537651	0.00603513	0.743482
Nkd1	155.219	-0.910872	0.263328	-3.45907	0.000542036	0.00607745	0.531864
Stradb	324.473	-0.587118	0.169833	-3.45703	0.00054617	0.00610827	0.665671
Rnf187	1680.72	0.450945	0.130443	3.45702	0.000546185	0.00610827	1.36694
Timm8a1	206.172	0.706945	0.204525	3.45652	0.00054719	0.00610827	1.63234
Znhit6	399.802	0.572945	0.165765	3.45637	0.000547496	0.00610827	1.48756
Eef1d	1298.49	0.500663	0.14486	3.45619	0.000547877	0.00610827	1.41486
Rps15	2491.23	0.471946	0.136582	3.4554	0.000549469	0.00611911	1.38698
Itm2b	3754.17	-0.428814	0.124249	-3.45124	0.000558026	0.00620742	0.742872
Usp6nl	2297.57	-0.449564	0.130288	-3.45053	0.000559478	0.00621656	0.732264
Mina	143.486	0.749187	0.217169	3.44979	0.000561024	0.00622674	1.68085
Zfyve16	627.206	-0.518959	0.150503	-3.44817	0.000564402	0.00625719	0.697875
RT1-S3	212.449	0.698261	0.202611	3.44631	0.000568303	0.00629339	1.62255
Emc6	396.421	0.60412	0.175463	3.443	0.00057529	0.00636362	1.52005
Mtmr2	3115.43	-0.410055	0.119315	-3.43675	0.000588736	0.00650507	0.752595
Agpat2	419.545	0.562643	0.163788	3.43519	0.000592133	0.00653529	1.47697
Nup93	525.522	0.54407	0.158654	3.42929	0.000605164	0.00667166	1.45808
Polr1c	399.763	0.583096	0.170142	3.42711	0.000610044	0.00671796	1.49806
Gab1	1482.47	-0.478663	0.140105	-3.41647	0.000634392	0.00697831	0.717643
Prickle2	592.815	0.659046	0.193087	3.4132	0.000642049	0.00705468	1.57904
Ppp1r9a	67.8802	-0.991868	0.290984	-3.40867	0.000652801	0.00716485	0.502826
Nap1l1	2951.42	0.466575	0.137029	3.40495	0.00066177	0.00725523	1.38182
Pcmtd1	836.699	-0.478216	0.140479	-3.40418	0.000663623	0.00726748	0.717865
Etv4	161.695	0.874692	0.257089	3.4023	0.000668224	0.00730976	1.83362
Chn2	630.314	-0.508929	0.149659	-3.40059	0.000672395	0.00734725	0.702744
Hivep3	179.861	0.798564	0.23486	3.40016	0.000673457	0.00735072	1.73937
Rpl11	2536.46	0.452998	0.133279	3.39886	0.000676684	0.0073778	1.36888
Spred3	142.538	0.800028	0.235425	3.39822	0.000678252	0.00738674	1.74113
RGD1304694	1337.45	0.447018	0.131652	3.39545	0.000685163	0.00745379	1.36322
Smarca2	446.329	-0.586174	0.172973	-3.38882	0.000701937	0.00762787	0.666107
Ak2	296.207	0.636546	0.187925	3.38723	0.000706014	0.00766375	1.5546
Wdfy2	1347.76	0.469416	0.138624	3.38624	0.000708563	0.00768297	1.38455
Polr3b	391.527	0.559391	0.165352	3.38302	0.000716926	0.00776292	1.47365
Rgs14	24.8158	1.05628	0.31225	3.3828	0.000717508	0.00776292	2.07956
Smim5	210.504	-0.731866	0.216701	-3.3773	0.000732011	0.00791116	0.602125
Ppap2c	461.484	0.56954	0.168654	3.37697	0.000732897	0.00791208	1.48405
Vps25	534.394	-0.528488	0.156633	-3.37404	0.000740729	0.0079879	0.693281
Dkc1	901.606	0.468574	0.138971	3.37174	0.000746937	0.00804607	1.38374
Pfdn6	438.888	0.568255	0.168652	3.36939	0.000753336	0.00810616	1.48273
Fam203a	352.172	0.597995	0.177571	3.36764	0.000758138	0.00814895	1.51361
Trib2	204.283	0.75228	0.223619	3.36411	0.000767913	0.00824505	1.68445
Rad23b	3830.72	0.435914	0.12976	3.35939	0.00078114	0.00837796	1.35277
Rnf103	413.394	-0.5401	0.161099	-3.35259	0.000800599	0.00857735	0.687723
Gale	211.512	0.673954	0.201138	3.35071	0.00080604	0.00861797	1.59544
Aldoc	299.974	-0.601385	0.179482	-3.35068	0.000806135	0.00861797	0.659121
Rhbdd2	203.444	0.650149	0.194139	3.34888	0.000811393	0.0086648	1.56933
Sgk1	947.262	0.502787	0.150277	3.34574	0.000820646	0.00875415	1.41695
Akap5	59.1189	-0.923311	0.276201	-3.3429	0.000829083	0.00882737	0.527297
Aga	492.037	-0.512469	0.153304	-3.34283	0.000829298	0.00882737	0.701022
Ptges3	1518.37	0.468288	0.140101	3.3425	0.000830287	0.00882839	1.38347
Pnrc1	668.039	-0.555625	0.166301	-3.34108	0.000834517	0.00886383	0.680362
Camkk2	67.8845	0.882524	0.264223	3.34007	0.000837568	0.00888668	1.8436
Mthfd1l	462.755	0.529272	0.158562	3.33795	0.000843982	0.00894513	1.4432
Gar1	207.324	0.674761	0.202184	3.33737	0.000845759	0.00894729	1.59633
Tbc1d2b	336.643	-0.672464	0.2015	-3.33729	0.000845998	0.00894729	0.627434
Fam212a	476.617	0.577884	0.173281	3.33494	0.000853163	0.00901342	1.49266
Gaa	1083.67	-0.540596	0.162252	-3.33183	0.00086278	0.00910528	0.687487
Ppm1f	1018.71	0.458981	0.137872	3.32902	0.000871509	0.00918759	1.37457
Sesn1	299.293	-0.577946	0.173659	-3.32805	0.000874573	0.00921005	0.669917
Mpz	45122.4	-0.373408	0.112258	-3.32632	0.000880003	0.00925737	0.771957
Clk1	4826.48	-0.403911	0.121528	-3.32361	0.000888612	0.00933058	0.755806
Pink1	431.994	-0.552469	0.166229	-3.32353	0.000888852	0.00933058	0.681852
Tp53i11	1422.98	0.464503	0.139804	3.32253	0.000892037	0.00935408	1.37984
Suox	114.974	-0.799648	0.2409	-3.31942	0.000902043	0.00944897	0.574489
Hibadh	682.655	-0.50544	0.152356	-3.31748	0.000908319	0.00950463	0.704445
Spidr	101.811	-0.785942	0.237084	-3.31504	0.000916307	0.00957808	0.579973
Gramd1a	1328.83	0.433449	0.130779	3.31436	0.000918524	0.0095911	1.35046
Trib1	190.805	0.663758	0.200448	3.31137	0.000928398	0.00968397	1.5842
Lrrc8a	1352.8	0.434173	0.131217	3.30881	0.000936932	0.00976268	1.35114
Rpl14	2975.23	0.460625	0.139379	3.30484	0.000950313	0.00989167	1.37614
Nr2f6	915.566	0.453899	0.137395	3.3036	0.000954534	0.00992514	1.36974
Klf7	363.998	0.568198	0.17205	3.30252	0.000958208	0.00994301	1.48267
Gas2l1	688.924	0.508811	0.154083	3.30218	0.000959368	0.00994301	1.42288
Wbp5	943.247	-0.480325	0.145465	-3.30199	0.000960006	0.00994301	0.716816
Nap1l3	46.2395	-0.944246	0.285969	-3.30191	0.000960278	0.00994301	0.519701
Vangl1	264.52	0.618568	0.187629	3.29677	0.000978046	0.0101164	1.53535
Bpnt1	467.08	0.569293	0.172713	3.29618	0.000980095	0.010127	1.4838
Gcdh	522.327	-0.518847	0.157438	-3.29557	0.000982224	0.0101384	0.697929
Idh1	1879.07	-0.428949	0.1302	-3.29454	0.000985823	0.0101571	0.742803
Rpsa	4254.16	0.442548	0.134331	3.29446	0.000986096	0.0101571	1.359
Coq10a	170.15	-0.677493	0.205671	-3.29406	0.000987502	0.010161	0.625251
Aen	494.287	0.513491	0.155924	3.29322	0.000990476	0.010181	1.4275
Abcf2	475.804	0.517992	0.157469	3.28949	0.00100369	0.0103061	1.43196
Angptl2	2687.99	0.407095	0.123873	3.28638	0.00101484	0.0104097	1.32601
Slc44a1	12095	-0.37793	0.115047	-3.285	0.00101982	0.01045	0.769541
Pinx1	194.462	0.658754	0.200575	3.28432	0.00102229	0.0104644	1.57872
Ncbp1	1125.87	0.471778	0.143715	3.28273	0.00102805	0.0105125	1.38682
Parp1	1093.97	0.44578	0.135855	3.28129	0.00103333	0.0105556	1.36205
Brix1	608.406	0.533765	0.162696	3.28075	0.00103533	0.010565	1.4477
Mgll	31.6575	-1.00338	0.306047	-3.27852	0.00104352	0.0106377	0.498829
LOC498154	222.241	0.645477	0.197026	3.27611	0.00105248	0.010718	1.56426
Tfap2a	240.276	0.626126	0.191141	3.27573	0.00105389	0.0107212	1.54341
Lamp2	3988.15	-0.396802	0.121177	-3.27457	0.00105824	0.0107474	0.75954
Tll1	715.208	-0.62426	0.190648	-3.27441	0.00105882	0.0107474	0.648753
Gatm	204.859	-0.746053	0.22786	-3.27417	0.00105972	0.0107474	0.596233
Akt1	2186.36	0.401828	0.122754	3.27345	0.00106244	0.0107639	1.32118
Klc4	413.356	-0.542328	0.165811	-3.27076	0.00107261	0.0108557	0.686662
Tob1	487.527	-0.514595	0.157446	-3.26839	0.00108163	0.0109359	0.699989
Pmm2	761.849	0.464057	0.142131	3.26499	0.00109467	0.0110564	1.37942
Tkt	6343.07	0.405755	0.124322	3.26375	0.00109949	0.0110937	1.32478
Prmt7	268.907	0.585839	0.179544	3.26292	0.00110269	0.0111147	1.50091
Aatf	200.284	0.734611	0.225182	3.2623	0.00110511	0.0111275	1.66395
Minpp1	410.054	0.568316	0.174222	3.26202	0.00110621	0.0111275	1.48279
Snrnp200	3884.88	0.389321	0.119419	3.26013	0.00111361	0.0111905	1.30978
Lsm4	368.108	0.564408	0.173192	3.25886	0.00111862	0.0112294	1.47878
Plekhb1	2968.82	-0.41515	0.127457	-3.25718	0.00112526	0.0112846	0.749941
Ophn1	138.824	-0.709217	0.217961	-3.25388	0.0011384	0.0114048	0.611652
Sf3b3	2104.8	0.398958	0.122639	3.2531	0.00114152	0.011413	1.31856
Nup43	108.102	0.811613	0.249489	3.2531	0.00114153	0.011413	1.75517
Sgce	800.819	-0.48532	0.149233	-3.2521	0.00114556	0.0114417	0.714339
Cars	723.966	0.469015	0.144247	3.25147	0.00114811	0.0114556	1.38416
Bbs7	235.411	-0.646559	0.198908	-3.25054	0.00115186	0.0114814	0.638802
Syap1	852.343	-0.465832	0.14334	-3.24984	0.00115468	0.0114979	0.724054
Siae	87.3933	-0.832038	0.25606	-3.24939	0.00115652	0.0115046	0.561735
Cherp	910.739	0.490675	0.151112	3.24709	0.00116592	0.0115801	1.4051
Wrb	571.782	0.503519	0.155074	3.24696	0.00116645	0.0115801	1.41767
Exosc2	196.061	0.66757	0.205786	3.24401	0.0011786	0.011689	1.5884
Man1a2	815.645	0.50219	0.154834	3.24341	0.0011811	0.011702	1.41636
Agap1	1042.22	0.510399	0.157541	3.23979	0.00119618	0.0118396	1.42444
Eef1b2	2313.3	0.471952	0.145703	3.23915	0.00119888	0.0118484	1.38699
Klhl7	535.614	-0.499281	0.154146	-3.239	0.00119948	0.0118484	0.707459
Armc10	752.112	-0.457166	0.141206	-3.23757	0.00120551	0.0118961	0.728416
Pdgfa	691.82	0.472569	0.146062	3.23541	0.00121468	0.0119746	1.38758
Leo1	624.136	0.47429	0.146658	3.23398	0.00122076	0.0120226	1.38923
Ola1	903.626	0.533966	0.165181	3.23262	0.00122661	0.0120682	1.4479
Pragmin	466.232	0.531389	0.164437	3.23156	0.00123116	0.0121009	1.44532
Nup62	1153.1	0.42824	0.132572	3.23024	0.00123686	0.0121449	1.34559
Anp32b	1938.5	0.489051	0.151442	3.2293	0.00124092	0.0121726	1.40352
Chfr	977.491	-0.438365	0.135784	-3.22839	0.00124489	0.0121994	0.73797
Eif1a	970.277	0.468289	0.145203	3.22506	0.00125947	0.01233	1.38347
Hnrnpa1	998.701	0.452471	0.140325	3.22444	0.00126219	0.0123444	1.36838
Mrps2	513.627	0.522418	0.162087	3.22306	0.00126827	0.0123917	1.43636
Cntln	41.8291	-0.948028	0.294198	-3.22241	0.00127115	0.0124076	0.51834
Fam136a	355.589	0.555303	0.172469	3.21972	0.00128316	0.0125124	1.46948
Plcl1	53.9284	-0.955586	0.296887	-3.21868	0.0012878	0.0125453	0.515632
Abhd4	4541.12	-0.379888	0.118054	-3.21792	0.00129125	0.0125665	0.768497
Timm10b	114.175	0.750064	0.233135	3.2173	0.00129404	0.0125712	1.68187
Fam214b	573.19	-0.544293	0.16918	-3.21725	0.00129428	0.0125712	0.685728
Sec61a1	3640.06	0.389008	0.12094	3.21653	0.00129753	0.0125904	1.30949
Lrpprc	1128.91	0.430926	0.134163	3.21195	0.00131836	0.0127799	1.3481
Kpna6	447.827	0.502949	0.157032	3.20285	0.00136073	0.0131778	1.41711
Sptbn1	12479.2	-0.471415	0.147237	-3.20174	0.001366	0.0132156	0.721257
Ipo7	1771.19	0.419122	0.130934	3.20103	0.00136936	0.0132156	1.33711
Srxn1	653.991	-0.491953	0.153701	-3.2007	0.00137093	0.0132156	0.711062
Bcar3	688.384	0.49711	0.155314	3.20069	0.00137101	0.0132156	1.41138
Epb41l3	613.419	-0.518627	0.162039	-3.20062	0.00137133	0.0132156	0.698036
LOC100909675	188.525	0.663475	0.207358	3.19966	0.00137591	0.0132468	1.58389
Abtb2	318.293	0.554827	0.173495	3.19794	0.00138414	0.013313	1.46899
Gtf2f1	1051.32	0.462348	0.144689	3.19545	0.00139613	0.0134153	1.37778
Iffo1	679.483	-0.492776	0.154271	-3.19423	0.00140206	0.0134349	0.710656
Lrrtm4	35.9484	-0.971656	0.304192	-3.19422	0.00140211	0.0134349	0.50992
Chmp1b	1923.65	-0.399444	0.125053	-3.19419	0.00140225	0.0134349	0.75815
Fntb	432.189	-0.510363	0.159888	-3.192	0.00141289	0.0135238	0.702046
Pfkfb2	173.545	-0.651298	0.204159	-3.19015	0.00142197	0.0135975	0.636707
Chst11	454.28	0.537149	0.168465	3.18848	0.0014302	0.013663	1.4511
Gna11	446.469	0.510179	0.160084	3.18694	0.00143789	0.0137231	1.42423
B4galt4	163.878	-0.664617	0.208628	-3.18566	0.00144426	0.0137616	0.630856
Pfkm	380.247	-0.552497	0.173437	-3.18557	0.0014447	0.0137616	0.681839
Ngly1	655.23	-0.465224	0.146083	-3.18466	0.00144924	0.0137915	0.724359
Trim34	76.1351	-0.826819	0.259656	-3.18428	0.00145113	0.0137962	0.563771
Itfg3	1210.45	-0.456062	0.143239	-3.18392	0.00145296	0.0138004	0.728974
Aplf	177.466	-0.670011	0.210543	-3.1823	0.00146108	0.0138641	0.628502
Hs2st1	1498.62	-0.402575	0.126618	-3.17943	0.00147564	0.0139888	0.756507
Wdr45	440.456	-0.529482	0.166643	-3.17735	0.00148629	0.0140762	0.692803
Ttc27	371.16	0.532242	0.167612	3.17545	0.00149606	0.0141553	1.44618
Ccdc28a	66.5591	-0.851819	0.268419	-3.17347	0.00150628	0.0142383	0.554086
Dnm1l	641.906	0.48175	0.151823	3.17309	0.00150824	0.0142432	1.39644
Klhl24	1313.11	-0.445471	0.140473	-3.17123	0.00151793	0.0143211	0.734344
Ccdc53	365.44	-0.541841	0.170979	-3.16906	0.00152933	0.0144148	0.686894
Abtb1	249.508	-0.586735	0.185169	-3.16864	0.00153152	0.0144217	0.665848
Ugt8	1305.69	-0.464645	0.146712	-3.16705	0.00153993	0.0144871	0.724649
Gpn1	345.077	0.551997	0.174389	3.16532	0.00154915	0.0145599	1.46611
Bckdha	438.971	-0.511613	0.161684	-3.16428	0.0015547	0.0145982	0.701438
Eif4g3	2919.47	0.398714	0.126073	3.16257	0.00156382	0.0146699	1.31833
Rsl24d1	684.372	0.495855	0.156987	3.15857	0.00158546	0.0148588	1.41016
Erbb2	901.433	0.50836	0.160966	3.15818	0.00158758	0.0148646	1.42243
Lmna	19946.2	0.359326	0.113818	3.15703	0.00159384	0.014909	1.28283
Chst3	155.603	0.709977	0.224961	3.156	0.0015995	0.0149408	1.63578
Psmd3	1717.18	0.418002	0.132453	3.15586	0.00160026	0.0149408	1.33608
Obfc1	216.92	-0.602808	0.191183	-3.15305	0.00161575	0.0150712	0.658471
Cd276	2609.32	0.440799	0.139876	3.15135	0.00162518	0.0151449	1.35736
Dlx1	227.11	0.598084	0.189823	3.15075	0.00162851	0.0151611	1.51371
Ube2b	1428.89	-0.401559	0.127459	-3.15049	0.00163	0.0151611	0.75704
Rars	1113.7	0.486028	0.154325	3.14939	0.00163613	0.0152039	1.40058
Tufm	969.583	0.44519	0.141378	3.14894	0.00163866	0.015213	1.36149
Limk1	437.955	0.529559	0.168299	3.14653	0.00165219	0.0153242	1.44349
Sdc1	1393.95	0.961858	0.305798	3.1454	0.0016586	0.0153693	1.94782
Anxa1	3667.67	-0.454876	0.144757	-3.14233	0.00167606	0.0155165	0.729573
Col7a1	7830.19	0.447909	0.142589	3.14125	0.00168229	0.0155596	1.36406
RGD1306227	76.4333	-0.799666	0.254736	-3.13919	0.00169416	0.0156547	0.574482
Cyp2j4	38.7888	-0.933495	0.297448	-3.13835	0.00169901	0.0156849	0.523589
Abr	2321.59	0.399329	0.127253	3.13806	0.00170068	0.0156857	1.31889
Plekhb2	2806.52	0.37648	0.120114	3.13435	0.00172235	0.0158707	1.29817
Extl3	747.805	0.468131	0.149432	3.13274	0.00173184	0.0159432	1.38332
Rps5	4424.6	0.407765	0.130198	3.13189	0.00173683	0.0159743	1.32663
Ccm2	504.79	0.492965	0.157433	3.13126	0.00174056	0.0159937	1.40733
Rap1a	2337.39	-0.447073	0.14286	-3.12946	0.0017513	0.0160774	0.733529
Hacl1	321.327	-0.541715	0.17317	-3.12823	0.00175862	0.0161297	0.686954
Akap8l	721.751	-0.478337	0.152968	-3.12703	0.00176581	0.0161806	0.717804
Arvcf	211.731	-0.615409	0.19693	-3.12501	0.00177797	0.0162769	0.652745
Peg3	860.457	-0.520897	0.166797	-3.12294	0.00179056	0.016377	0.696938
Pin1	626.611	0.530156	0.169789	3.12245	0.00179355	0.0163892	1.44409
Gnb2l1	4872.96	0.387314	0.124053	3.12216	0.00179531	0.01639	1.30796
Atp5g3	1801.59	0.436263	0.139994	3.1163	0.00183137	0.0166906	1.3531
Smox	178.777	0.648899	0.20823	3.11626	0.0018316	0.0166906	1.56797
Camk2b	58.2453	0.85907	0.275893	3.11378	0.00184706	0.0168159	1.81387
Slc9a9	81.8067	-0.790417	0.254006	-3.11181	0.00185944	0.0169131	0.578177
Gps1	1658.88	0.396434	0.127557	3.10789	0.00188427	0.0171114	1.31625
Aldoa	7039.96	0.373274	0.120108	3.10782	0.00188472	0.0171114	1.29529
Fig4	776.359	-0.447733	0.144111	-3.10686	0.00189086	0.0171361	0.733194
Rps3	3774.03	0.424247	0.136574	3.10635	0.00189412	0.0171361	1.34187
Plp2	823.184	0.464279	0.149463	3.10632	0.0018943	0.0171361	1.37963
Ppm1g	1343.1	0.414662	0.13349	3.10631	0.00189437	0.0171361	1.33299
Ssr2	1474.14	0.438169	0.141096	3.10546	0.00189982	0.0171696	1.35488
Naa15	1417.38	0.426743	0.137434	3.10507	0.00190233	0.0171766	1.3442
Utp14a	450.55	0.503712	0.162306	3.10348	0.00191259	0.0172535	1.41786
Gnl3	819.861	0.485761	0.156664	3.10067	0.00193087	0.0173917	1.40032
Snta1	172.153	-0.720972	0.232528	-3.10058	0.00193143	0.0173917	0.606689
Vof16	219.503	0.662532	0.213761	3.09941	0.00193907	0.0174365	1.58286
Rps25	100.783	0.739592	0.238647	3.09911	0.00194103	0.0174365	1.6697
Ywhag	2217.68	0.379332	0.122404	3.09901	0.0019417	0.0174365	1.30074
Flcn	397.209	-0.522431	0.168658	-3.09758	0.00195108	0.0175048	0.696198
Ccdc102a	692.516	0.459876	0.148548	3.09581	0.00196275	0.0175935	1.37542
Ddx54	1062.5	0.426199	0.137717	3.09474	0.00196985	0.0176411	1.34369
Nsfl1c	1825.27	0.40152	0.129765	3.09421	0.00197339	0.0176441	1.3209
Mfsd11	424.707	-0.511754	0.165394	-3.09415	0.00197376	0.0176441	0.701369
Tnfsf9	83.4545	-0.88929	0.287557	-3.09256	0.00198435	0.0177228	0.53988
Rrs1	219.211	0.607365	0.196413	3.09228	0.00198623	0.0177235	1.52347
Dnal4	572.807	0.472744	0.152939	3.09107	0.00199436	0.0177801	1.38775
Fam73b	801.451	0.438345	0.141859	3.09	0.00200157	0.0178251	1.35505
Ctsl	4611.49	-0.379213	0.122744	-3.08947	0.00200516	0.0178251	0.768857
Fermt2	12310.2	0.347487	0.112482	3.08928	0.0020064	0.0178251	1.27234
Arhgdia	8063.59	0.362821	0.117456	3.08899	0.0020084	0.0178251	1.28594
Fcgrt	1282.06	-0.439611	0.142316	-3.08898	0.00200844	0.0178251	0.737333
Mtus1	1220.13	0.551751	0.178711	3.0874	0.00201918	0.0179043	1.46586
Atp6v0e2	390.123	-0.51749	0.167663	-3.0865	0.00202531	0.0179426	0.698586
Tmem222	329.762	0.527784	0.171163	3.08352	0.00204566	0.0181067	1.44171
Stard10	120.788	-0.709175	0.230045	-3.08276	0.00205088	0.0181335	0.61167
Psma7	2141.44	0.41043	0.133146	3.08255	0.00205237	0.0181335	1.32908
Elavl1	655.744	0.467562	0.151716	3.08182	0.00205742	0.0181561	1.38277
Cuta	1209.93	0.470281	0.152607	3.08165	0.00205859	0.0181561	1.38538
Fam129a	889.352	-0.539229	0.175097	-3.07961	0.00207272	0.0182644	0.688138
Mcee	115.523	-0.701631	0.227932	-3.07824	0.00208226	0.0183321	0.614877
Hils1	186.917	-0.630076	0.204851	-3.07578	0.00209952	0.0184675	0.646143
Crot	590.831	-0.459458	0.149473	-3.07386	0.00211308	0.0185703	0.727259
Rab5b	2835.18	-0.366213	0.119216	-3.07184	0.00212745	0.0186799	0.775817
Etf1	1373.64	0.438488	0.142815	3.07032	0.00213829	0.0187585	1.35518
Exosc4	232.559	0.608061	0.198081	3.06976	0.00214229	0.0187769	1.52421
Epm2aip1	1262.98	-0.41339	0.134763	-3.06754	0.00215832	0.0189006	0.750857
Dact3	292.525	-0.589487	0.192399	-3.06388	0.00218487	0.0191162	0.664579
Psmd14	1060.25	0.454217	0.148417	3.0604	0.00221039	0.0193223	1.37004
Slc7a6	793.193	0.469914	0.153575	3.05984	0.00221457	0.0193417	1.38503
Ier2	660.713	0.493586	0.161365	3.05882	0.0022221	0.0193904	1.40794
Dhodh	109.131	0.711621	0.232677	3.05841	0.00222514	0.0193998	1.63764
Strap	1247.46	0.422639	0.138266	3.05672	0.00223776	0.0194926	1.34038
Abcg3	131.096	-0.687837	0.225069	-3.05612	0.00224223	0.0195143	0.620784
Mrpl17	1304.4	0.442591	0.14487	3.05509	0.00224996	0.0195644	1.35904
Id1	368.302	0.674078	0.220869	3.05194	0.00227371	0.0197535	1.59558
Ip6k2	725.74	-0.43647	0.143087	-3.05039	0.00228546	0.0198214	0.73894
Mfsd2a	16.1005	0.936279	0.306961	3.05015	0.00228724	0.0198214	1.91359
Rpl22l1	443.898	0.598061	0.196078	3.05011	0.00228755	0.0198214	1.51368
Arhgdig	18.6596	0.953746	0.312822	3.04885	0.00229723	0.0198878	1.9369
Pacsin2	1341.72	0.39223	0.128685	3.04798	0.00230383	0.0199275	1.31242
Dhx30	1228.87	0.397429	0.13049	3.04566	0.00232171	0.0200646	1.31716
Arhgap4	60.2677	0.838653	0.275413	3.04508	0.00232621	0.0200859	1.78838
RGD1309594	509.339	-0.514992	0.169138	-3.04481	0.0023283	0.0200864	0.699797
Casc1	84.1559	-0.756004	0.248411	-3.04335	0.00233956	0.020166	0.592134
Vamp2	1266.85	-0.397566	0.130669	-3.04253	0.00234597	0.0201921	0.759138
Fscn1	1597.71	0.412839	0.135693	3.04244	0.00234669	0.0201921	1.3313
Jam3	905.674	-0.432341	0.142142	-3.0416	0.00235322	0.0202308	0.741059
Phf8	564.808	-0.473509	0.155708	-3.041	0.00235791	0.0202534	0.720211
Hspa9	2208.85	0.396688	0.130634	3.03663	0.00239241	0.0205319	1.31648
Phactr1	50.943	0.869418	0.286569	3.03389	0.00241426	0.0207015	1.82693
Fundc1	281.104	-0.558339	0.184098	-3.03283	0.00242268	0.0207457	0.679084
Dpp9	1223.28	0.398265	0.131323	3.03272	0.00242363	0.0207457	1.31792
Cd81	7161.95	-0.368959	0.12168	-3.03222	0.00242763	0.020762	0.774341
Arrb1	452.09	0.500032	0.165065	3.02931	0.00245113	0.0209449	1.41425
Rbl2	666.966	-0.440233	0.145347	-3.02885	0.0024549	0.020959	0.737016
Rb1cc1	1578.81	-0.393982	0.130119	-3.02786	0.00246289	0.021009	0.761026
Pyroxd2	77.8328	-0.81768	0.270556	-3.02223	0.00250923	0.0213829	0.567353
Mxd1	345.307	-0.585698	0.193811	-3.02201	0.00251106	0.0213829	0.666327
Galnt11	243.648	-0.563861	0.18667	-3.02063	0.00252251	0.021462	0.676489
Eif2b5	887.181	0.422313	0.139883	3.01904	0.00253576	0.0215562	1.34007
Spns2	55.4509	0.839559	0.278216	3.01765	0.00254742	0.0216367	1.7895
LOC100910872	550.991	-0.455756	0.151053	-3.01718	0.00255134	0.0216514	0.729128
N4bp2l1	26.605	-0.941968	0.312265	-3.01657	0.00255656	0.021677	0.520522
Cdca7l	147.756	0.660175	0.21892	3.0156	0.00256475	0.0217278	1.58027
Senp7	383.831	-0.497735	0.165096	-3.01482	0.00257129	0.0217645	0.708218
Gpd1	24.8398	0.937394	0.311105	3.01311	0.00258582	0.0218688	1.91507
Cdh2	2397.07	0.381713	0.126697	3.01281	0.0025884	0.0218719	1.30289
RGD1359127	279.143	0.566148	0.188087	3.01003	0.00261218	0.0220539	1.48056
Ppp1r15a	2263.97	-0.370005	0.122952	-3.00935	0.00261808	0.0220706	0.77378
Manba	136.564	-0.657365	0.218446	-3.00929	0.00261862	0.0220706	0.634035
Inhba	197.448	0.746218	0.248032	3.00855	0.00262497	0.0221052	1.67739
Wdr4	264.115	0.551268	0.183308	3.00733	0.00263552	0.0221751	1.46537
Polr1b	242.757	0.564285	0.187683	3.00659	0.00264194	0.0222069	1.47865
Dyrk1b	352.584	-0.556872	0.18523	-3.00638	0.00264379	0.0222069	0.679775
Cpt1a	1287.09	-0.488599	0.16258	-3.00529	0.00265327	0.0222599	0.712717
Stard7	599.55	0.448605	0.149279	3.00514	0.0026546	0.0222599	1.36472
Erp29	1135.9	0.437295	0.145598	3.00343	0.00266953	0.0223661	1.35406
Hars	971.881	0.442875	0.147531	3.00191	0.00268289	0.0224589	1.35931
Smn1	381.126	0.505336	0.168378	3.0012	0.00268918	0.0224926	1.41945
Fam162a	433.239	0.501129	0.167048	2.99992	0.00270055	0.0225685	1.41532
Ccdc124	537.136	0.479501	0.159992	2.99702	0.0027263	0.0227645	1.39426
G2e3	272.653	-0.539224	0.179955	-2.99644	0.0027315	0.0227887	0.688141
Spryd3	551.776	0.449673	0.150104	2.99575	0.0027377	0.0228211	1.36573
Mturn	53.5244	-0.835312	0.27888	-2.99524	0.00274233	0.0228404	0.560462
Nhp2l1	141.52	0.674961	0.225531	2.99276	0.00276467	0.0230071	1.59655
Tsc22d3	533.332	-0.496514	0.165921	-2.99248	0.00276725	0.0230092	0.708817
Iqub	39.5081	-0.882865	0.29521	-2.99064	0.00278397	0.0231287	0.542289
Midn	1105.3	0.447516	0.149773	2.98796	0.00280847	0.0233127	1.36369
Psmc3	2913.48	0.393222	0.131635	2.98721	0.0028154	0.0233506	1.31332
Vmac	108.122	-0.762617	0.255325	-2.98685	0.00281872	0.0233585	0.589426
Tex261	1687.66	0.379058	0.127046	2.98362	0.00284857	0.023586	1.30049
Kazald1	394.956	-0.546157	0.183093	-2.98295	0.00285483	0.0236181	0.684842
RGD1560212	1006.39	0.408888	0.137165	2.98099	0.00287318	0.0237501	1.32766
Aimp1	564.707	0.515629	0.172994	2.98062	0.00287665	0.0237588	1.42962
Appl2	424.754	-0.487732	0.163756	-2.97841	0.00289744	0.0239105	0.713145
Mak16	325.413	0.576676	0.193782	2.9759	0.00292128	0.0240871	1.49141
Mta1	1175.12	0.390151	0.131135	2.97519	0.00292804	0.0241228	1.31053
Pabpc1	8873.79	0.358983	0.120725	2.97356	0.00294371	0.0242316	1.28252
Rnf126	244.802	0.56451	0.189882	2.97295	0.00294955	0.0242595	1.47888
C1s	215.641	-0.580513	0.195363	-2.97146	0.00296389	0.0243399	0.668726
Naca	5015.08	0.405078	0.136325	2.97142	0.00296426	0.0243399	1.32416
Raver1	821.86	0.414578	0.139634	2.96904	0.00298733	0.024509	1.33291
Fbxo6	233.68	-0.580034	0.195385	-2.96867	0.0029909	0.024518	0.668948
Sf1	1976.43	0.365833	0.123267	2.9678	0.00299936	0.0245596	1.28863
Nptx1	25.7207	-0.926994	0.312383	-2.96749	0.0030024	0.0245596	0.525953
Tcf7l1	172.52	-0.682343	0.229948	-2.96739	0.00300344	0.0245596	0.623152
Mafb	94.5594	-0.779964	0.262942	-2.9663	0.00301405	0.024626	0.582381
Sdc2	1407.76	-0.385897	0.1302	-2.96389	0.00303778	0.0247753	0.765303
Yae1d1	468.986	0.481851	0.162574	2.96388	0.00303786	0.0247753	1.39653
P4ha3	400.161	0.558946	0.188604	2.9636	0.00304066	0.0247753	1.47319
LOC100912071	46.067	-0.877246	0.29606	-2.96306	0.00304593	0.0247753	0.544406
Gfod1	36.4362	0.902612	0.304634	2.96294	0.00304714	0.0247753	1.86945
Spag9	5150.77	-0.362538	0.122358	-2.96292	0.00304738	0.0247753	0.777795
Gpr146	86.7853	-0.751535	0.253806	-2.96106	0.00306583	0.0249048	0.593971
Qser1	916.915	0.45736	0.154496	2.96035	0.00307294	0.0249421	1.37303
Zfp238	191.667	0.599718	0.202647	2.95943	0.00308214	0.0249788	1.51542
Wdr19	201.934	-0.643308	0.21738	-2.95938	0.0030826	0.0249788	0.640243
Atp5b	10166.6	0.36027	0.121749	2.95913	0.00308505	0.0249788	1.28367
Birc2	451.165	-0.463204	0.156549	-2.95884	0.00308801	0.0249823	0.725373
Nub1	649.351	-0.431503	0.145927	-2.95697	0.00310674	0.0251038	0.741489
Grk4	295.553	-0.567529	0.191938	-2.95684	0.00310812	0.0251038	0.674772
Wdr3	512.767	0.463889	0.156906	2.95647	0.00311179	0.0251129	1.37925
Stk39	449.501	-0.487087	0.164825	-2.95518	0.00312486	0.0251849	0.713464
Shmt1	89.8736	0.74181	0.251028	2.95509	0.0031258	0.0251849	1.67227
Ctns	336.18	-0.500022	0.16923	-2.95469	0.00312981	0.0251967	0.707096
Lyar	261.667	0.541395	0.18328	2.95392	0.00313769	0.0252395	1.45538
Cyfip2	3034.29	-0.420914	0.142608	-2.95154	0.00316192	0.0254137	0.746951
Nol12	157.252	0.635235	0.215325	2.95012	0.00317646	0.0255045	1.55319
Cdt1	46.1063	0.849701	0.28804	2.94994	0.00317839	0.0255045	1.80213
Csk	749.099	0.415565	0.14092	2.94894	0.00318864	0.0255661	1.33382
Rpl35	1867.48	0.415413	0.140901	2.94826	0.00319566	0.0256016	1.33368
Satb1	41.2443	-0.88121	0.299106	-2.94614	0.00321764	0.0257568	0.542912
Hdac4	1252.66	-0.519012	0.176236	-2.94498	0.00322973	0.0258326	0.697849
Slc27a1	1932.57	-0.401538	0.136375	-2.94438	0.00323607	0.02585	0.757051
Bsdc1	1012.99	-0.395904	0.13447	-2.94417	0.00323818	0.02585	0.760013
Anks1a	825.625	-0.44051	0.149629	-2.94402	0.00323976	0.02585	0.736874
Hs6st1	2509.27	0.371476	0.126272	2.94188	0.00326227	0.0260086	1.29368
Wbscr16	269.772	0.535622	0.182276	2.93853	0.00329777	0.0262704	1.44957
Dbp	434.119	-0.469696	0.159889	-2.93764	0.00330721	0.0263245	0.722117
Fam98a	648.832	0.466021	0.158699	2.9365	0.00331936	0.0263998	1.38129
Gbe1	365.455	-0.502478	0.171187	-2.93526	0.00333271	0.0264828	0.705893
Grin3b	275.308	0.537037	0.182975	2.93503	0.00333515	0.0264828	1.45099
Ssr1	2254.22	0.388086	0.132251	2.93446	0.0033413	0.0265103	1.30866
Egflam	1409.34	-0.385099	0.131352	-2.9318	0.00336999	0.0267165	0.765726
Trpc1	143.855	-0.645007	0.220023	-2.93154	0.00337283	0.0267176	0.63949
Kat2a	1080.57	0.391214	0.133482	2.93083	0.00338059	0.0267576	1.3115
Vps13b	779.197	-0.476292	0.162533	-2.93044	0.00338487	0.02677	0.718823
Lonp2	543.575	-0.442415	0.150993	-2.93003	0.00338929	0.0267835	0.735902
Cript	730.313	-0.463088	0.15816	-2.92797	0.00341188	0.0269405	0.725432
Dbndd1	65.5364	-0.800622	0.273554	-2.92674	0.00342532	0.027025	0.574102
Dsg3	19.1116	0.913018	0.311993	2.92641	0.00342898	0.0270323	1.88298
Nes	2970.73	0.39012	0.133382	2.92484	0.00344638	0.0271478	1.3105
Mphosph10	515.599	0.471482	0.161251	2.9239	0.00345671	0.0272075	1.38653
Noc4l	234.335	0.55424	0.189652	2.9224	0.0034734	0.0273171	1.46839
Pla2g6	361.218	-0.500065	0.171368	-2.91807	0.00352202	0.0276774	0.707075
Fads3	1157.32	0.384522	0.131969	2.91372	0.00357153	0.0280441	1.30543
Herc3	190.939	0.61534	0.211246	2.91291	0.00358075	0.028079	1.53192
Mn1	55.7686	0.810924	0.278398	2.91282	0.00358178	0.028079	1.75433
Tfap2c	333.041	0.514818	0.176756	2.91259	0.0035845	0.028079	1.42881
Ctsh	1881.54	-0.41507	0.142524	-2.91229	0.00358795	0.0280838	0.749983
Ttc38	42.5533	-0.852537	0.29289	-2.91077	0.00360538	0.0281979	0.55381
Timm23	206.503	0.579523	0.199175	2.90962	0.00361872	0.0282575	1.49435
Dnajb4	460.693	-0.470617	0.161754	-2.90946	0.00362058	0.0282575	0.721656
Mapkapk2	1634.38	0.373935	0.128528	2.90937	0.00362158	0.0282575	1.29588
Slc35a5	336.327	-0.492206	0.169375	-2.90601	0.00366075	0.0285405	0.710937
Celsr2	5351.42	-0.438044	0.15104	-2.90018	0.00372952	0.0290538	0.738135
Basp1	1101.5	0.393584	0.135733	2.89968	0.00373543	0.0290769	1.31365
Poldip2	766.374	0.450084	0.155269	2.89873	0.00374676	0.0291342	1.36612
Evi2a	127.967	0.715726	0.246924	2.89857	0.00374868	0.0291342	1.64231
Slc39a13	1062.57	0.42417	0.146421	2.89692	0.00376851	0.0292597	1.3418
Myof	2233.3	-0.421996	0.145689	-2.89656	0.0037728	0.0292597	0.746391
Map1lc3b	1709.44	-0.396484	0.136886	-2.89645	0.00377414	0.0292597	0.759708
Ranbp10	748.418	-0.421792	0.145642	-2.89608	0.00377854	0.0292597	0.746497
Rps23	1001.31	0.406259	0.140283	2.89599	0.00377965	0.0292597	1.32524
Slc22a23	4117.84	-0.382253	0.132048	-2.89481	0.00379388	0.0293469	0.767239
Psmd2	4315.32	0.357616	0.123591	2.89354	0.0038093	0.0294431	1.28131
Psat1	307.882	0.515026	0.178021	2.89307	0.00381495	0.0294637	1.42902
Rpl32	20.0344	0.905472	0.313054	2.89238	0.00382336	0.0295056	1.87316
Nit2	401.577	-0.496034	0.171624	-2.89023	0.00384958	0.0296847	0.709053
Setd6	125.829	0.645457	0.223518	2.88772	0.00388049	0.0298919	1.56423
Jag1	945.35	0.474834	0.164441	2.88755	0.0038825	0.0298919	1.38976
Tssc1	310.001	0.506144	0.175449	2.88486	0.00391591	0.0301257	1.42025
Prrg1	448.994	-0.481793	0.16703	-2.88448	0.00392066	0.0301387	0.716087
Dnai2	166.389	0.648653	0.22491	2.88405	0.00392593	0.0301558	1.5677
Dtnbp1	248.391	0.535487	0.185826	2.88165	0.00395599	0.0303631	1.44943
Lrrc4b	1037.83	-0.390942	0.135695	-2.88102	0.00396388	0.0304	0.762632
Tmem181	1348.11	0.381024	0.132349	2.87892	0.00399033	0.0305791	1.30227
Mrpl49	242.599	0.543181	0.188835	2.87649	0.00402127	0.0307923	1.45718
Cdv3	251.25	0.546055	0.190259	2.87007	0.00410384	0.0314003	1.46009
Tspan7	2231.25	0.352654	0.122902	2.86938	0.00411277	0.0314442	1.27691
Sema3c	3868.88	-0.349445	0.121817	-2.8686	0.00412291	0.0314973	0.784886
Glrx5	413.136	0.535994	0.186891	2.86795	0.00413146	0.0315157	1.44994
Thnsl2	39.2206	-0.886948	0.309264	-2.86793	0.00413168	0.0315157	0.540757
Slc4a7	708.794	0.493988	0.172276	2.86741	0.00413842	0.0315427	1.40833
Tcerg1	1394.64	0.379671	0.132429	2.86698	0.00414415	0.031562	1.30105
Zbtb1	851.078	-0.397715	0.138752	-2.86637	0.00415204	0.0315977	0.75906
Gtf3a	380.306	0.477654	0.166715	2.86509	0.00416892	0.0317018	1.39248
Ecel1	29.5341	0.88675	0.309566	2.8645	0.00417673	0.0317317	1.84901
Tspan18	373.567	0.65844	0.229878	2.8643	0.00417928	0.0317317	1.57838
Pelp1	695.893	0.415994	0.145265	2.86369	0.00418744	0.0317692	1.33422
Abhd17a	671.598	0.441151	0.154118	2.86242	0.0042042	0.0318719	1.35769
Usp5	403.384	0.469368	0.163994	2.86211	0.00420836	0.031879	1.3845
Tmem47	433.287	-0.516802	0.180688	-2.8602	0.0042338	0.0320471	0.698919
Plekha4	9464.36	-0.322183	0.112663	-2.85971	0.00424032	0.0320719	0.799859
Gemin5	485.912	0.441539	0.154428	2.85918	0.00424735	0.0321005	1.35805
Fahd2a	233.857	-0.535273	0.187447	-2.85559	0.00429565	0.0324407	0.690028
Cthrc1	143.461	-0.639349	0.223914	-2.85533	0.00429922	0.0324429	0.642003
Cbx7	180.037	-0.630563	0.22095	-2.85387	0.00431905	0.0325519	0.645924
Arhgef9	57.7065	-0.783556	0.274572	-2.85373	0.00432086	0.0325519	0.580933
Wls	1802.82	-0.364823	0.127852	-2.85347	0.0043244	0.0325519	0.776564
Cers2	2301.69	0.354935	0.124395	2.85329	0.00432686	0.0325519	1.27893
Ypel2	613.177	-0.469728	0.164775	-2.85073	0.00436193	0.0327908	0.722101
Hexa	3000.31	-0.35274	0.123774	-2.84988	0.00437361	0.0328536	0.783096
Otud6b	370.798	0.474773	0.166741	2.84736	0.00440831	0.0330891	1.3897
Gnl3l	622.285	0.436469	0.153364	2.84598	0.00442755	0.0332019	1.35329
Vps72	796.201	0.406558	0.142872	2.84561	0.0044327	0.0332019	1.32552
Rhobtb2	140.367	0.646337	0.227139	2.84555	0.00443342	0.0332019	1.56519
Nubpl	75.4208	-0.745836	0.262244	-2.84405	0.00445434	0.0333333	0.596322
C1r	1533.81	-0.443663	0.156086	-2.84244	0.00447701	0.0334776	0.735265
S1pr2	669.632	0.467539	0.164507	2.84206	0.00448234	0.0334809	1.38275
Gk	73.0753	-0.741966	0.261079	-2.84192	0.00448423	0.0334809	0.597924
Adamts9	405.896	0.459465	0.16173	2.84095	0.00449797	0.0335581	1.37503
Scn1b	1321.58	0.387898	0.136559	2.84051	0.00450409	0.0335784	1.30849
Srsf1	3375.68	0.380675	0.13408	2.83917	0.00452315	0.0336951	1.30195
Sdad1	233.586	0.53318	0.187907	2.83747	0.00454725	0.0338491	1.44712
Scpep1	2858.51	-0.370573	0.130641	-2.83658	0.00455995	0.0339181	0.773475
Zdhhc2	432.387	-0.452997	0.159715	-2.83628	0.00456419	0.033924	0.730524
Rnps1	1353.68	0.398331	0.140469	2.83572	0.00457223	0.0339582	1.31798
Trnau1ap	296.066	0.522189	0.184246	2.83419	0.00459419	0.0340797	1.43613
Gramd3	118.237	-0.641976	0.226519	-2.8341	0.00459548	0.0340797	0.640834
Tmem30a	2002.89	-0.352723	0.124479	-2.83359	0.00460288	0.0341089	0.783105
Ccl2	379.511	0.885695	0.312765	2.83182	0.00462837	0.0342721	1.84765
Dvl1	640.009	0.414013	0.146236	2.83113	0.00463844	0.034321	1.33239
Man1a1	248.506	-0.551193	0.194727	-2.8306	0.00464613	0.0343522	0.682456
Epha2	220.485	0.556036	0.196474	2.83008	0.00465364	0.0343819	1.47022
Snrnp40	389.092	0.483166	0.170885	2.82743	0.00469227	0.0346414	1.39781
Eprs	4860.04	0.32851	0.116293	2.82486	0.00473012	0.0348688	1.25572
Lrrc4	28.2034	-0.878972	0.311168	-2.82475	0.00473181	0.0348688	0.543755
Arl13b	352.987	-0.473183	0.167521	-2.82462	0.00473366	0.0348688	0.720374
Prkd1	167.04	-0.631557	0.223694	-2.8233	0.00475314	0.0349657	0.645479
Adamts15	471.95	-0.881299	0.312157	-2.82325	0.00475389	0.0349657	0.542878
Atp6v1g2	30.0714	-0.866727	0.30717	-2.82165	0.00477777	0.0351152	0.54839
Cyb561a3	222.041	-0.536187	0.190152	-2.81978	0.00480567	0.035278	0.689591
Slc1a1	56.6853	0.802842	0.284727	2.81969	0.00480706	0.035278	1.74453
Crmp1	683.607	0.449423	0.159439	2.81878	0.00482067	0.0353516	1.36549
Lrrc57	212.696	-0.53991	0.191673	-2.81682	0.0048501	0.035541	0.687814
Slc48a1	423.951	-0.491068	0.174441	-2.8151	0.00487619	0.0357057	0.711498
Cdc42se1	3372.51	0.339904	0.1208	2.81378	0.00489627	0.0358262	1.26567
Ankrd52	814.477	0.479094	0.17032	2.81291	0.00490958	0.035897	1.39387
Sh3kbp1	1256.14	0.392961	0.139715	2.81259	0.00491441	0.0359057	1.31309
Ripk3	626.624	0.442658	0.15741	2.81213	0.0049215	0.035931	1.35911
Ets1	1290.77	0.405981	0.144383	2.81184	0.00492591	0.0359366	1.32499
Evi5	2030.46	-0.352867	0.12559	-2.80966	0.00495939	0.0361542	0.783027
Sec23a	698.807	-0.422051	0.150256	-2.80887	0.00497153	0.0362159	0.746363
Rara	1243.18	0.367991	0.131031	2.80843	0.00497832	0.0362386	1.29055
Lpin2	220.949	0.548934	0.1956	2.80641	0.00500975	0.0364405	1.463
Pls1	34.8346	-0.847705	0.302157	-2.80551	0.00502374	0.0365154	0.555668
Thoc5	684.089	0.425356	0.151631	2.8052	0.0050285	0.0365232	1.3429
Foxo4	978.029	-0.381664	0.136091	-2.80448	0.00503972	0.0365778	0.767552
Rnf168	297.907	-0.49119	0.175217	-2.80332	0.005058	0.0366616	0.711438
Emc8	310.324	0.499665	0.178243	2.80327	0.0050587	0.0366616	1.41388
Kctd15	523.649	0.466657	0.166483	2.80303	0.00506244	0.0366618	1.3819
Fam49b	576.472	0.434924	0.155235	2.80172	0.0050831	0.0367545	1.35184
Efcab7	129.168	-0.626955	0.223778	-2.80168	0.00508376	0.0367545	0.647542
Rqcd1	715.354	0.40381	0.14414	2.80151	0.0050864	0.0367545	1.323
Renbp	300.726	-0.50663	0.180904	-2.80055	0.00510156	0.0368201	0.703865
Rftn1	1261.32	0.853623	0.304815	2.80046	0.00510293	0.0368201	1.80703
Shpk	443.115	-0.450442	0.160861	-2.80019	0.00510721	0.0368241	0.731819
Ankrd12	967.636	-0.396217	0.141529	-2.79954	0.00511748	0.0368713	0.759848
Ccdc92	214.903	0.544339	0.194474	2.79903	0.00512571	0.0369036	1.45835
Wdr1	7105.11	0.317648	0.113621	2.79568	0.00517902	0.0372603	1.2463
Ube2m	1279.42	0.376089	0.134553	2.7951	0.00518836	0.0372957	1.29782
Nrep	1656.8	0.372436	0.133258	2.79486	0.00519227	0.0372957	1.29454
Rhoc	2496.27	0.357212	0.127825	2.79455	0.00519718	0.0372957	1.28095
Zc3h6	72.9144	-0.727109	0.260199	-2.79444	0.00519904	0.0372957	0.604113
Dcun1d4	281.258	-0.496018	0.177536	-2.79391	0.00520754	0.0373295	0.709061
Hsf1	376.557	0.465901	0.166787	2.79339	0.00521589	0.0373623	1.38118
Ssx2ip	485.65	0.448874	0.160818	2.79119	0.00525145	0.0375742	1.36497
Ift81	363.777	-0.465954	0.166954	-2.79091	0.00525595	0.0375742	0.723992
Pdxp	105.908	0.676384	0.242357	2.79086	0.00525689	0.0375742	1.59813
Serinc1	6245.46	-0.326008	0.116823	-2.79061	0.00526091	0.0375757	0.797741
Klf9	263.502	-0.626697	0.224638	-2.78981	0.00527397	0.0376418	0.647658
Prrc2a	5211.93	0.338127	0.121251	2.78866	0.00529274	0.0377485	1.26411
Lxn	284.188	-0.510541	0.18312	-2.78802	0.0053032	0.0377958	0.701959
Tcf19	80.1561	-0.703443	0.2524	-2.78701	0.00531965	0.0378746	0.614105
Tagln	6293.39	-0.411983	0.14783	-2.78687	0.00532192	0.0378746	0.75159
Adck5	354.348	0.46681	0.16753	2.78642	0.0053294	0.0378975	1.38205
Sema6c	31.8797	-0.849052	0.304733	-2.78621	0.00533281	0.0378975	0.555149
Tmem109	611.403	0.420596	0.150972	2.78592	0.00533768	0.0379048	1.33848
Trpm7	1684.16	-0.363736	0.130625	-2.78458	0.00535973	0.0380241	0.77715
Rras	315.655	-0.551684	0.198145	-2.78425	0.00536524	0.0380241	0.682224
Cir1	400.241	-0.4977	0.178759	-2.7842	0.00536603	0.0380241	0.708235
Eif4ebp1	560.442	0.439395	0.157937	2.7821	0.00540091	0.0382439	1.35604
Dcaf6	236.164	-0.525282	0.188992	-2.77939	0.00544606	0.038536	0.694823
Phkb	209.583	-0.613058	0.220626	-2.77872	0.0054573	0.0385878	0.653809
Gcat	104.472	0.690037	0.248406	2.77786	0.00547184	0.0386629	1.61333
Vdac1	478.76	0.447918	0.161289	2.77712	0.00548431	0.0387123	1.36407
Sema4g	362.285	-0.528165	0.1902	-2.7769	0.00548802	0.0387123	0.693436
Rnmtl1	85.5277	0.697129	0.25106	2.77675	0.00549058	0.0387123	1.62128
Maff	521.012	0.440004	0.15849	2.77622	0.00549951	0.0387476	1.35661
Cyth3	409.791	-0.455509	0.16411	-2.77563	0.00550955	0.0387907	0.729253
Stmn1	551.728	-0.510759	0.184065	-2.77489	0.00552204	0.0388509	0.701853
Rap2a	232.888	-0.547262	0.197252	-2.77442	0.00552998	0.0388791	0.684318
Atp1a1	9997.98	0.324532	0.116986	2.77411	0.00553529	0.0388888	1.25226
Zc3h18	834.084	0.391768	0.141293	2.77274	0.00555858	0.0390247	1.312
Mrpl42	133.853	0.61527	0.221969	2.77187	0.00557353	0.0391018	1.53184
Tnfaip6	2558.04	0.832209	0.300283	2.77141	0.00558134	0.0391288	1.78041
Fbxo33	301.6	-0.483809	0.174729	-2.76891	0.00562445	0.039403	0.715087
Ppp2r4	2163.77	0.358932	0.129698	2.76745	0.00564964	0.0395515	1.28248
Caskin1	91.6438	-0.676238	0.244443	-2.76644	0.00566713	0.0396459	0.625795
Pter	167.436	-0.571977	0.206822	-2.76555	0.00568261	0.0397237	0.672695
Polr1e	161.033	0.573007	0.20721	2.76534	0.00568631	0.0397237	1.48762
Lrrtm3	458.244	-0.457316	0.165401	-2.76489	0.00569411	0.0397501	0.72834
Cep112	50.4562	-0.780812	0.282544	-2.76351	0.00571842	0.0398916	0.582039
Il10rb	352.472	-0.464798	0.168262	-2.76235	0.00573866	0.0400046	0.724573
Plcb4	192.618	-0.613381	0.222139	-2.76124	0.00575819	0.0401124	0.653663
Ulk2	1196.52	-0.364778	0.13212	-2.76096	0.00576312	0.0401175	0.776588
Hp1bp3	2393.02	-0.342431	0.124036	-2.76074	0.00576704	0.0401175	0.788711
Nr4a1	2265.9	-0.343371	0.124445	-2.75922	0.00579389	0.0402759	0.788198
Tom1l1	145.184	-0.594515	0.215541	-2.75824	0.0058113	0.0403685	0.662267
Eif4h	5155.03	0.322961	0.117111	2.75773	0.00582042	0.0404034	1.2509
Fut10	50.5346	-0.782563	0.283813	-2.75731	0.00582783	0.0404265	0.581333
Eif2b1	520.727	0.435766	0.158054	2.75707	0.00583225	0.0404288	1.35263
Gipc1	1158.57	0.376915	0.136723	2.75679	0.00583716	0.0404344	1.29856
Eif3l	1771.75	0.36164	0.131262	2.75509	0.00586752	0.0406162	1.28489
Denr	413.29	0.490763	0.178259	2.75309	0.00590349	0.0407935	1.40519
Rps21	116.027	0.633562	0.230133	2.75303	0.00590468	0.0407935	1.55139
Prr7	317.721	0.538421	0.195577	2.75298	0.00590551	0.0407935	1.45238
Camk4	282.135	-0.493071	0.179208	-2.75138	0.00593449	0.040965	0.710511
Psmb7	1282.12	0.402717	0.146401	2.75079	0.00594517	0.0410022	1.322
Dnajc27	214.184	-0.539509	0.196141	-2.75062	0.00594818	0.0410022	0.688005
Prrt2	52.7543	-0.779276	0.283415	-2.7496	0.00596685	0.0410811	0.582659
Rdh10	394.982	-0.499022	0.181508	-2.74932	0.00597192	0.0410811	0.707586
Atp5s	69.8553	-0.721795	0.262554	-2.74913	0.00597538	0.0410811	0.606342
Imp3	432.95	0.460541	0.167526	2.74908	0.00597627	0.0410811	1.37606
Ctc1	785.331	-0.391966	0.142626	-2.7482	0.00599228	0.0411537	0.762091
MGC112715	88.1964	-0.739716	0.269179	-2.74805	0.00599517	0.0411537	0.598857
Ccdc28b	73.9267	-0.742216	0.270436	-2.74451	0.00606011	0.0415575	0.59782
Srpk2	896.986	-0.381444	0.13899	-2.74439	0.0060624	0.0415575	0.767669
Slc24a3	388.905	-0.457728	0.166809	-2.74403	0.00606906	0.0415743	0.728132
Pc	671.481	-0.403203	0.146963	-2.74357	0.00607758	0.0416038	0.756178
Qsox2	509.346	0.429536	0.156637	2.74224	0.00610213	0.0416975	1.3468
Ccni	2560.88	-0.338343	0.123386	-2.74215	0.00610385	0.0416975	0.790949
Ntmt1	412.53	0.460503	0.167935	2.74215	0.00610392	0.0416975	1.37602
Ptpn12	1806.36	0.342217	0.124812	2.74186	0.00610917	0.0417045	1.2677
Pycard	34.0643	-0.828453	0.302309	-2.74042	0.00613602	0.0418588	0.563133
Ubtd1	170.578	0.57397	0.2095	2.73972	0.0061492	0.0419198	1.48861
Tmem259	1538.18	0.362382	0.132354	2.73798	0.00618172	0.0420829	1.28555
Scamp4	823.598	0.393532	0.143745	2.7377	0.00618696	0.0420829	1.31361
Ctsa	5740.75	-0.325649	0.118957	-2.73754	0.00619002	0.0420829	0.797939
Vamp4	422.52	-0.440406	0.160877	-2.73753	0.00619016	0.0420829	0.736927
Irak4	222.479	-0.52608	0.192228	-2.73676	0.0062048	0.0421534	0.694439
Ttyh3	1892.98	0.352932	0.12898	2.73632	0.00621307	0.0421806	1.27715
Ptpn1	435.206	0.438247	0.160291	2.73407	0.00625569	0.0424407	1.35496
Rcor2	67.1361	0.733869	0.268893	2.72923	0.0063483	0.04302	1.66309
Ddx31	241.956	0.509901	0.186835	2.72915	0.00634979	0.04302	1.42395
Wdtc1	870.403	-0.397818	0.145858	-2.72742	0.00638309	0.043216	0.759006
Slc25a24	779.32	0.394961	0.144912	2.72552	0.00642006	0.0434205	1.31491
Ehmt1	838.87	0.397352	0.145795	2.72541	0.00642208	0.0434205	1.31709
Trpm3	589.012	0.444193	0.163105	2.72336	0.00646222	0.0436368	1.36055
Ndufab1	431.757	0.456951	0.167792	2.72332	0.00646291	0.0436368	1.37264
Begain	86.6182	0.688469	0.252852	2.72282	0.00647277	0.0436655	1.61157
RT1-M3-1	49.3371	-0.779334	0.286241	-2.72265	0.00647601	0.0436655	0.582636
Metap2	354.305	0.465871	0.171191	2.72136	0.00650148	0.0438074	1.38115
Ctdsp1	970.237	-0.376668	0.138426	-2.72107	0.00650708	0.0438152	0.770214
Rab3d	232.904	-0.544128	0.200061	-2.71981	0.00653199	0.043953	0.685806
Dhx16	478.548	0.422061	0.155335	2.7171	0.00658569	0.0442842	1.33984
Vgll4	642.494	-0.419925	0.154609	-2.71604	0.0066068	0.0443959	0.747464
Nedd1	254.718	-0.506436	0.186509	-2.71534	0.0066208	0.0444411	0.703959
Eps15	890.592	-0.392317	0.144486	-2.71525	0.00662252	0.0444411	0.761905
G6pc3	1204.66	0.375963	0.138551	2.71353	0.00665705	0.0446425	1.29771
Ahdc1	633.082	0.419576	0.154652	2.71303	0.00666705	0.0446792	1.33753
Parp3	743.92	-0.405382	0.149592	-2.70992	0.00672996	0.0450702	0.755036
Tpp1	1515.51	-0.351951	0.12993	-2.70878	0.0067531	0.0451945	0.783524
Nfat5	4111.26	-0.420025	0.15517	-2.70687	0.00679198	0.045424	0.747412
Kirrel	1631.3	0.452862	0.167423	2.7049	0.00683247	0.0456638	1.36875
Psmb10	125.09	0.620796	0.229544	2.70448	0.00684115	0.0456699	1.53772
Pold2	194.416	0.535342	0.197959	2.70431	0.00684469	0.0456699	1.44929
Prkca	599.464	-0.43822	0.162053	-2.70418	0.00684725	0.0456699	0.738045
Dlx2	143.734	0.612153	0.226433	2.70346	0.00686213	0.0457383	1.52854
Fam19a5	2723.37	0.331219	0.122548	2.70277	0.00687636	0.0458022	1.25808
Ndufaf4	220.805	0.519457	0.192239	2.70214	0.00688955	0.0458328	1.43342
Coasy	543.88	-0.410266	0.151832	-2.7021	0.00689022	0.0458328	0.752485
Gng8	63.0571	-0.76621	0.283621	-2.70153	0.00690216	0.045855	0.58796
Heyl	35.6624	0.828144	0.306563	2.70138	0.00690517	0.045855	1.7754
Utp11l	757.418	0.400659	0.148323	2.70127	0.00690763	0.045855	1.32011
Aagab	208.545	0.521483	0.193067	2.70105	0.00691214	0.045855	1.43543
Map6	544.283	0.417937	0.154775	2.70029	0.00692782	0.0459282	1.33602
Acss2	166.671	-0.645361	0.239091	-2.69923	0.00694997	0.0460441	0.639333
Crem	504.389	-0.455565	0.16879	-2.69901	0.00695465	0.0460443	0.729225
Eif1ax	1896.75	0.372985	0.138301	2.69691	0.00699869	0.0462749	1.29503
Dixdc1	168.504	-0.628653	0.233113	-2.69678	0.00700136	0.0462749	0.64678
Pard3	464.576	0.445665	0.165273	2.69653	0.00700657	0.0462749	1.36194
Mk1	890.251	-0.407418	0.151094	-2.69645	0.00700823	0.0462749	0.753972
Zfp612	341.216	-0.465225	0.172561	-2.696	0.00701785	0.0463002	0.724358
Eif4e2	577.994	0.411351	0.15259	2.69579	0.00702226	0.0463002	1.32993
Arhgap12	824.022	-0.385814	0.143156	-2.69507	0.00703747	0.0463002	0.765347
Dnase2	323.329	-0.50045	0.185692	-2.69506	0.00703761	0.0463002	0.706886
Cacnb3	657.633	-0.392995	0.145826	-2.69495	0.00703998	0.0463002	0.761547
Ldlr	1322.97	0.394214	0.14628	2.69494	0.00704019	0.0463002	1.31423
Ddx49	718.841	0.385414	0.143033	2.69459	0.00704752	0.0463176	1.30623
Ptges3l1	230.035	0.541697	0.201076	2.69399	0.00706022	0.0463702	1.45568
Ajuba	685.421	0.395853	0.146984	2.69318	0.00707741	0.0464523	1.31572
Pik3c2a	1384.65	-0.363013	0.134806	-2.69286	0.00708425	0.0464663	0.777539
RGD1562747	141.076	-0.587676	0.218344	-2.69151	0.00711283	0.0466228	0.665414
Clptm1l	1740.93	0.356086	0.132343	2.69062	0.00713194	0.046717	1.27995
Gpcpd1	307.887	-0.476264	0.177057	-2.68988	0.00714766	0.046789	0.718837
Cr1l	418.702	-0.439924	0.163656	-2.6881	0.0071859	0.0470081	0.737173
Fez1	71.2659	-0.723963	0.269382	-2.6875	0.00719892	0.0470622	0.605432
Tctn1	269.771	-0.494109	0.183916	-2.6866	0.00721844	0.0471586	0.71
Csrp1	18353.7	-0.320655	0.119464	-2.68412	0.00727212	0.0474779	0.800706
Gnl1	1227.77	0.37421	0.139441	2.68364	0.00728248	0.0475141	1.29613
Lppr2	519.658	0.409696	0.152728	2.68253	0.0073068	0.0476413	1.32841
Wscd1	463.717	0.423775	0.158006	2.68202	0.0073179	0.0476822	1.34143
Fmo4	81.6655	-0.680414	0.253766	-2.68127	0.00733432	0.0477426	0.623986
Pspc1	373.572	0.447379	0.166861	2.68116	0.00733684	0.0477426	1.36356
Cirbp	730.631	-0.386178	0.144072	-2.68045	0.00735234	0.047812	0.765154
Frmd4a	739.74	0.445239	0.166121	2.68021	0.00735751	0.0478142	1.36154
Slc25a4	4217.87	0.32889	0.122817	2.67788	0.00740892	0.0481166	1.25605
Abcb6	362.823	0.457677	0.170971	2.67692	0.00743018	0.0482229	1.37333
Hspa12a	624.503	-0.440329	0.164511	-2.67659	0.00743756	0.0482391	0.736967
Dusp10	1110.8	-0.418737	0.156474	-2.67608	0.00744884	0.0482631	0.748079
Fam134a	485.389	-0.41538	0.155225	-2.67598	0.00745103	0.0482631	0.749822
Taf1d	351.222	0.507841	0.189864	2.67477	0.00747811	0.0484058	1.42192
Ankrd44	829.33	-0.390064	0.145843	-2.67455	0.00748286	0.0484058	0.763096
Ero1lb	55.5138	-0.768788	0.287503	-2.67401	0.00749496	0.0484524	0.58691
Aifm2	506.361	-0.420434	0.157413	-2.6709	0.00756476	0.0488716	0.7472
Egfl8	14801.1	0.312631	0.117124	2.66923	0.00760244	0.0490829	1.24197
Lims2	258.868	-0.539241	0.202082	-2.66842	0.00762082	0.0491695	0.688133
Pebp1	2230.42	0.343644	0.128837	2.66728	0.00764679	0.0493048	1.26896
Bms1	1034.06	0.361886	0.135727	2.66628	0.00766952	0.0494191	1.2851
Lhfpl2	1039.44	-0.40732	0.152796	-2.66578	0.00768108	0.0494613	0.754023
Sumf1	720.527	-0.388228	0.145788	-2.66297	0.00774549	0.0498436	0.764067
Spag1	43.6248	-0.770524	0.289405	-2.66244	0.00775761	0.049862	0.586205
Polr3e	414.465	0.430175	0.161574	2.66241	0.00775844	0.049862	1.3474
Aamp	2203.93	0.332871	0.125047	2.66197	0.00776842	0.0498936	1.25952
Sf3a1	1308.17	0.350515	0.131688	2.66172	0.00777434	0.0498993	1.27502
Mecr	103.475	0.626001	0.23522	2.66134	0.0077831	0.049923	1.54328
Id4	949.243	0.450168	0.169232	2.66006	0.0078126	0.0500797	1.3662
Cyp4v3	156.2	-0.629715	0.236845	-2.65877	0.00784271	0.0502401	0.646304
Elac1	41.2756	-0.788355	0.296541	-2.6585	0.0078489	0.0502472	0.579004
Tekt1	55.5769	-0.734436	0.2763	-2.65811	0.00785804	0.0502731	0.601053
Pgam5	392.784	0.441775	0.166226	2.65768	0.00786817	0.0503054	1.35827
Trpv1	49.2132	-0.762534	0.28702	-2.65673	0.00789034	0.0504097	0.58946
Prpf8	4981.62	0.323632	0.121827	2.65648	0.00789611	0.0504097	1.25148
Mapkapk3	216.03	0.566934	0.213428	2.65632	0.0078998	0.0504097	1.48137
Vrk3	515.513	-0.408219	0.153714	-2.65571	0.00791413	0.0504685	0.753553
RGD1359290	192.182	0.56684	0.213483	2.6552	0.00792616	0.0505126	1.48128
Ccnc	1180.53	0.3991	0.150437	2.65295	0.00797918	0.0508178	1.31869
Hcfc1	574.718	0.445046	0.167864	2.65123	0.00802	0.0509987	1.36136
Tspan13	75.3293	-0.716843	0.270386	-2.65118	0.00802107	0.0509987	0.608427
Vsig10	198.559	-0.565438	0.213284	-2.6511	0.00802308	0.0509987	0.67575
Prr5	127.545	0.593078	0.223783	2.65024	0.00804346	0.0510954	1.50846
Fn3krp	135.332	-0.590252	0.22275	-2.64984	0.008053	0.0511231	0.664227
Otud4	733.4	0.448569	0.169394	2.64807	0.00809517	0.0513578	1.36469
Nfe2l3	23.3709	-0.828079	0.312824	-2.64711	0.00811834	0.0514717	0.563279
Slc39a7	1965.54	0.32951	0.124495	2.64678	0.00812631	0.0514892	1.25659
Slc3a2	2574.1	0.355351	0.134294	2.64607	0.00814339	0.0515503	1.2793
Skap2	392.533	-0.438469	0.165714	-2.64594	0.00814639	0.0515503	0.737917
Cyp4f17	82.1693	-0.686941	0.259691	-2.64522	0.00816378	0.0516273	0.621169
Usp24	1261.65	0.363137	0.137372	2.64345	0.00820649	0.0518642	1.28622
Ofd1	206.857	-0.510237	0.193338	-2.6391	0.00831271	0.0525019	0.702107
Arl6ip1	1058.63	-0.360881	0.136807	-2.63787	0.00834274	0.0526579	0.778689
Smim8	86.129	-0.652489	0.247418	-2.63719	0.0083595	0.0527012	0.636182
Map4k5	2201.97	-0.340318	0.129047	-2.63716	0.00836027	0.0527012	0.789867
Nmrk1	27.6081	-0.812164	0.308123	-2.63584	0.00839297	0.0528408	0.569527
Sox9	95.3762	-0.670966	0.254556	-2.63583	0.00839312	0.0528408	0.628086
Tbc1d24	656.807	0.421025	0.159767	2.63524	0.00840782	0.0528996	1.33888
Sox13	1314.41	0.412095	0.156395	2.63496	0.00841471	0.0529093	1.33062
Rhbdf1	3377.64	0.328098	0.12456	2.63407	0.00843692	0.0530152	1.25536
Arf1	2502.6	0.320947	0.121915	2.63256	0.00847448	0.0531931	1.24915
Zfp322a	292.055	-0.460691	0.175002	-2.6325	0.008476	0.0531931	0.726638
Ddx23	1686.84	0.337578	0.128299	2.63119	0.00850861	0.0533639	1.26363
Tspan5	792.034	0.403607	0.153414	2.63083	0.00851768	0.0533869	1.32281
Msto1	246.675	0.483765	0.183973	2.62954	0.00855015	0.0535563	1.39839
Cpsf1	1036.27	0.35818	0.13626	2.62865	0.00857257	0.0536628	1.28181
Ppt1	954.449	-0.362266	0.137859	-2.62781	0.00859374	0.0537612	0.777942
Timp2	6298.7	-0.320122	0.121978	-2.62442	0.00867972	0.0542647	0.801002
Rnasel	58.9594	-0.725534	0.276544	-2.62357	0.00870129	0.0543652	0.604773
Lgr4	2319.81	-0.3318	0.126499	-2.62295	0.0087172	0.0544302	0.794544
RGD1309079	213.884	-0.506931	0.193355	-2.62176	0.00874761	0.0545855	0.703718
Nelfb	999.562	0.367616	0.140288	2.62045	0.00878144	0.054762	1.29022
Col9a2	64.7774	-0.70701	0.269951	-2.61904	0.00881784	0.0549543	0.612588
Fam8a1	1040.14	-0.348496	0.133082	-2.61866	0.00882753	0.05498	0.785402
Miat	43.9502	0.792899	0.303027	2.6166	0.00888113	0.055279	1.73255
Acox3	303.744	-0.482988	0.184625	-2.61605	0.0088954	0.0553329	0.715494
Scd1	829.47	0.433938	0.165892	2.61578	0.00890228	0.0553409	1.35092
Gys1	298.4	0.475439	0.181909	2.61361	0.008959	0.0556585	1.39034
Lpcat1	733.837	0.370456	0.141816	2.61223	0.0089954	0.0558495	1.29276
Ppp6r1	1847.61	0.324083	0.124088	2.61173	0.00900863	0.0558965	1.25187
Sh3bp4	451.853	-0.451245	0.172803	-2.61132	0.00901926	0.0559273	0.731411
Cnp	17423.7	-0.292983	0.112249	-2.61012	0.00905099	0.0560889	0.816213
Edem1	1723.29	-0.32837	0.125858	-2.60906	0.0090792	0.0562284	0.796436
Snx14	662.645	-0.411418	0.157745	-2.60813	0.00910397	0.056305	0.751884
Igsf8	402.657	-0.42538	0.163104	-2.60803	0.00910641	0.056305	0.744642
Cct2	2604.78	0.341771	0.13105	2.60795	0.00910866	0.056305	1.26731
Taf9b	62.0724	-0.716999	0.274991	-2.60735	0.00912451	0.0563677	0.608362
Trap1	762.48	0.369743	0.141886	2.60591	0.00916292	0.0565696	1.29212
Vps52	1297.8	0.363208	0.139391	2.60567	0.00916937	0.056574	1.28628
Itfg1	1711.81	-0.338142	0.129799	-2.60512	0.00918412	0.0566297	0.791059
Dnajb13	104.326	-0.660726	0.253657	-2.6048	0.00919277	0.0566476	0.63256
Impa1	1581.48	0.345083	0.132515	2.60411	0.00921143	0.0567131	1.27022
Dnaja2	2220.51	0.347357	0.133395	2.60398	0.00921487	0.0567131	1.27223
Tesk2	101.709	-0.620287	0.238327	-2.60268	0.00924996	0.0568936	0.650542
Serpinb6	738.36	-0.403408	0.155012	-2.60242	0.00925672	0.0568997	0.75607
Nedd8	1342.09	0.399218	0.153434	2.60189	0.00927128	0.0569538	1.31879
Hsd17b4	1286.12	-0.346398	0.133145	-2.60165	0.00927757	0.056957	0.786545
Syt3	45.3894	-0.756262	0.290741	-2.60115	0.00929111	0.0570047	0.592028
Ppfibp2	115.204	-0.652132	0.250821	-2.59999	0.00932253	0.0571216	0.636339
Tes	2193.1	0.318578	0.122531	2.59998	0.00932288	0.0571216	1.2471
Bicd2	1827.85	0.33995	0.130759	2.59981	0.00932751	0.0571216	1.26571
Fbxo30	471.999	-0.419011	0.161219	-2.59901	0.00934922	0.0572191	0.747937
Sart1	722.401	0.387814	0.149229	2.59879	0.00935527	0.0572207	1.30841
Psmd1	2542.69	0.333318	0.128282	2.59832	0.0093681	0.0572636	1.25991
Peak1	736.412	0.51761	0.199293	2.59723	0.00939795	0.0574106	1.43158
Eif2s2	1452.39	0.378203	0.145767	2.59457	0.00947102	0.0578212	1.29972
RGD1564450	318.602	0.483388	0.18643	2.59286	0.00951805	0.0580725	1.39802
Rpl4	5354.07	0.373724	0.14419	2.59188	0.00954533	0.058203	1.29569
RGD1563365	199.892	0.517815	0.199909	2.59025	0.00959061	0.0584429	1.43179
Cys1	66.4597	-0.74994	0.289655	-2.58909	0.00962312	0.0586049	0.594628
Ptpn21	529.9	-0.417842	0.161404	-2.58879	0.00963128	0.0586185	0.748544
Inpp5a	367.991	-0.466824	0.180389	-2.58787	0.00965722	0.0587402	0.723556
Clip2	2554.45	0.328557	0.127031	2.58642	0.0096978	0.0589322	1.25576
Mansc1	69.3682	-0.718748	0.277904	-2.58632	0.00970073	0.0589322	0.607625
Klhdc8b	142.968	-0.607382	0.234988	-2.58474	0.00974535	0.0591669	0.656387
Penk	77.7197	0.723766	0.280039	2.58452	0.00975152	0.059168	1.65149
Cast	2153	-0.317676	0.122943	-2.58392	0.00976836	0.0591811	0.802361
Lrpap1	640.118	-0.401572	0.155413	-2.58391	0.00976877	0.0591811	0.757033
Ispd	202.394	-0.526793	0.203882	-2.58381	0.00977165	0.0591811	0.694096
Arntl	609.043	0.427128	0.165388	2.58258	0.00980654	0.059356	1.34455
Slc17a5	259.11	-0.487226	0.188743	-2.58142	0.00983939	0.0594883	0.713395
Stoml2	471.239	0.440015	0.17047	2.58119	0.00984606	0.0594883	1.35662
Cggbp1	1494.87	-0.330378	0.127995	-2.58117	0.00984647	0.0594883	0.795328
Sptssa	1502.1	-0.363992	0.14126	-2.57675	0.00997354	0.0602192	0.777011
Gtdc1	149.197	-0.544104	0.2112	-2.57625	0.00998773	0.0602681	0.685817
Hes1	245.935	0.540104	0.209668	2.57599	0.0099953	0.0602769	1.45408
H3f3b	4805.81	-0.340957	0.132371	-2.57577	0.0100016	0.0602783	0.789518
Pcolce	2380.07	-0.398971	0.154924	-2.57526	0.0100164	0.0603303	0.758399
Tmem106b	809.563	-0.361036	0.140207	-2.57502	0.0100233	0.0603354	0.778605
Fgf1	39.8006	0.774375	0.301114	2.5717	0.01012	0.0608805	1.71045
Pias3	334.055	-0.434203	0.168931	-2.57029	0.0101612	0.0610911	0.740102
Exoc2	627.494	-0.374409	0.145684	-2.57	0.0101697	0.061105	0.771422
Fnbp1l	471.857	0.4718	0.183713	2.56813	0.0102247	0.0613982	1.38684
Actn1	4069.35	0.316092	0.123103	2.56771	0.0102373	0.0614275	1.24495
Steap3	42.051	0.751085	0.292553	2.56735	0.010248	0.0614275	1.68306
Dagla	681.605	0.427	0.16632	2.56734	0.0102483	0.0614275	1.34444
Baiap2	1121.51	0.37274	0.145285	2.56558	0.0103003	0.061702	1.29481
Sfpq	2400.33	0.317027	0.123614	2.56465	0.0103281	0.0618306	1.24576
Mrpl43	470.149	0.412112	0.160717	2.56422	0.0103409	0.0618699	1.33063
Cldnd1	896.279	-0.36145	0.141028	-2.56296	0.0103784	0.0620565	0.778382
Tmem120a	430.991	0.427724	0.166924	2.56238	0.0103957	0.0621228	1.34511
Rspo2	41.3025	0.758293	0.295974	2.56203	0.0104063	0.062139	1.69149
Hexb	636.504	-0.399091	0.155781	-2.56187	0.010411	0.062139	0.758336
Stxbp3	644.841	-0.380604	0.148604	-2.5612	0.010431	0.0622205	0.768116
Dhps	562.02	0.436984	0.170675	2.56032	0.0104575	0.0623411	1.35377
Tubb2a	496.487	0.409104	0.159811	2.55992	0.0104695	0.062375	1.32786
RGD1566239	150.154	0.552346	0.215786	2.55969	0.0104764	0.0623786	1.46647
Ppfibp1	2281.6	0.340343	0.133067	2.55768	0.0105372	0.0627025	1.26606
Vav2	655.442	0.377563	0.14771	2.55611	0.010585	0.062949	1.29915
Polr2f	436.407	0.43603	0.170621	2.55554	0.0106022	0.0630136	1.35288
Rrp1	610.061	0.41681	0.163188	2.55417	0.0106442	0.0632253	1.33497
Tspyl2	545.963	-0.39864	0.156087	-2.55395	0.0106508	0.0632261	0.758573
Igfbp3	87.5425	0.672418	0.263423	2.55262	0.0106916	0.0634303	1.59374
Smim14	1774.48	-0.365487	0.143215	-2.55202	0.0107099	0.0635011	0.776207
Myh6	358.019	-0.517402	0.202763	-2.55176	0.0107181	0.0635112	0.698629
Tnfrsf11b	81.5188	0.714124	0.280002	2.55042	0.0107592	0.0637169	1.64049
Acaca	933.029	0.396596	0.155527	2.55002	0.0107717	0.0637452	1.3164
Prcp	209.846	-0.502056	0.196896	-2.54985	0.0107769	0.0637452	0.7061
Asah2	38.6062	-0.754567	0.295999	-2.54922	0.0107964	0.0638223	0.592724
Ndrg4	1456.62	-0.33255	0.130545	-2.5474	0.0108528	0.0641172	0.794132
Pitpnm2	108.617	0.626442	0.245973	2.54679	0.0108718	0.0641913	1.54375
Ift122	383.307	-0.431706	0.169535	-2.54641	0.0108837	0.0642227	0.741385
Adamts14	44.9231	0.783233	0.30766	2.54577	0.0109037	0.0643027	1.72098
Tenm3	5101.07	-0.383127	0.150642	-2.5433	0.0109812	0.064703	0.766774
Hadhb	1843.69	-0.340791	0.134011	-2.54302	0.01099	0.064703	0.789608
Dpagt1	670.596	-0.372124	0.146334	-2.54298	0.0109913	0.064703	0.772644
Galm	130.686	-0.600859	0.236305	-2.54273	0.010999	0.0647101	0.659361
Leprot	870.876	-0.348449	0.137082	-2.54189	0.0110254	0.0647918	0.785428
Nek1	355.598	-0.47132	0.185422	-2.54187	0.011026	0.0647918	0.721304
Ppp1r36	434.78	-0.409391	0.161112	-2.54103	0.0110527	0.0648283	0.752941
Psma5	1384.16	0.393264	0.154766	2.54103	0.0110527	0.0648283	1.31336
Igfbp7	7867.85	-0.31699	0.124753	-2.54094	0.0110555	0.0648283	0.802743
Synpr	15.609	-0.780519	0.307189	-2.54085	0.0110585	0.0648283	0.582157
Ncoa4	2021.35	-0.314304	0.123747	-2.53989	0.0110889	0.0649679	0.804239
Slc25a23	79.0959	-0.639895	0.252216	-2.53709	0.0111777	0.0654495	0.64176
Taf10	235.105	0.513	0.202285	2.53602	0.011212	0.0655661	1.42701
Capn1	909.18	-0.355191	0.140065	-2.5359	0.0112157	0.0655661	0.781766
Pank4	327.479	0.43092	0.169931	2.53585	0.0112175	0.0655661	1.34809
Nap1l2	54.0924	-0.702688	0.277224	-2.53473	0.0112534	0.0657369	0.614426
Ssbp4	651.875	0.396138	0.156449	2.53206	0.0113395	0.0662005	1.31598
Chtf8	1220.38	0.344594	0.13611	2.53174	0.0113499	0.0662223	1.26979
Ttc30b	130.015	-0.55611	0.219729	-2.53089	0.0113775	0.0663441	0.680134
Desi1	713.59	0.366117	0.144722	2.52979	0.0114131	0.0664858	1.28888
Abhd17c	312.014	0.451578	0.178514	2.52965	0.0114178	0.0664858	1.36754
Actl6a	581.35	0.376809	0.148965	2.52952	0.011422	0.0664858	1.29847
Crlf1	10270.1	0.330251	0.130632	2.5281	0.0114681	0.0667147	1.25723
Ifrd2	215.48	0.499347	0.197618	2.52682	0.01151	0.0669191	1.41357
Tprg1l	1789.85	-0.327346	0.129576	-2.52629	0.0115275	0.0669814	0.797001
Odf2l	96.9459	-0.603137	0.238932	-2.5243	0.0115929	0.0672849	0.658321
Med29	243.537	0.4895	0.193916	2.52429	0.0115933	0.0672849	1.40396
Atg13	641.236	-0.395513	0.156699	-2.52402	0.011602	0.0672958	0.760219
Dennd6a	944.917	-0.354927	0.14066	-2.5233	0.011626	0.0673955	0.781909
Abcb4	299.27	-0.503276	0.199497	-2.52272	0.0116451	0.0674524	0.705503
Lhfp	2439.02	-0.329381	0.130573	-2.52259	0.0116495	0.0674524	0.795878
Sema6b	91.8452	-0.63212	0.250676	-2.52167	0.0116801	0.0675897	0.645228
Dpp7	2647.03	-0.319002	0.12653	-2.52115	0.0116972	0.0676173	0.801624
Impdh2	3445.08	0.313996	0.124547	2.52111	0.0116985	0.0676173	1.24315
Cfl1	9036.35	0.322582	0.127966	2.52084	0.0117075	0.0676294	1.25057
Trub1	110.527	0.584507	0.232036	2.51903	0.0117678	0.0679383	1.49953
Mmp2	11006.8	-0.327475	0.130036	-2.51834	0.011791	0.0680326	0.79693
Senp3	972.595	0.349451	0.138784	2.51795	0.011804	0.0680674	1.27408
Uba2	1039.22	0.350752	0.139315	2.51769	0.0118127	0.0680781	1.27523
Aqr	1059.31	0.348838	0.138609	2.51671	0.0118457	0.0682283	1.27353
Rgcc	771.393	-0.390345	0.155189	-2.51529	0.0118935	0.0684637	0.762947
Abhd11	164.692	0.5169	0.205701	2.51287	0.0119752	0.0688942	1.43088
Parp14	157.585	-0.581521	0.231436	-2.51266	0.0119825	0.0688956	0.668259
Il6st	10987.2	0.290889	0.115797	2.51205	0.0120031	0.0689742	1.22339
Lmbrd1	1162.19	-0.360153	0.143408	-2.51138	0.012026	0.0690653	0.779082
Skiv2l2	1162.17	0.361393	0.143917	2.51111	0.0120351	0.0690778	1.28467
Pdgfrb	5590.29	-0.376189	0.14987	-2.5101	0.0120697	0.0692358	0.77047
Trafd1	593.641	-0.387895	0.154563	-2.50963	0.0120858	0.0692883	0.764244
Bloc1s6	213.895	-0.484301	0.193022	-2.50905	0.0121058	0.0693626	0.714844
Plod1	2088.8	-0.369546	0.147298	-2.50883	0.0121131	0.0693644	0.774026
Rmdn1	163.002	-0.518869	0.206926	-2.5075	0.0121587	0.0695671	0.697919
Spata9	41.469	-0.730472	0.291328	-2.50739	0.0121626	0.0695671	0.602707
LOC297756	334.475	0.437634	0.174613	2.50631	0.0121997	0.069739	1.35438
Fip1l1	890.713	0.349407	0.139664	2.50177	0.0123574	0.0705995	1.27404
Oxct1	706.555	-0.357313	0.142911	-2.50024	0.0124109	0.070864	0.780617
Fbxl4	174.222	-0.526538	0.210668	-2.49937	0.0124413	0.0709969	0.694219
Ctbs	470.12	-0.389335	0.155954	-2.49647	0.0125436	0.0715388	0.763481
Acad10	62.211	-0.692412	0.277408	-2.49601	0.0125599	0.0715908	0.618818
Erh	1024.72	0.393549	0.157689	2.49573	0.0125699	0.0716065	1.31362
Cdo1	22.4412	-0.777667	0.311941	-2.493	0.012667	0.0720787	0.583309
Cadm2	78.932	-0.657517	0.263747	-2.49299	0.0126674	0.0720787	0.633968
Myrf	1122.07	-0.365061	0.146478	-2.49226	0.0126935	0.0721685	0.776436
Tmem161a	379.513	0.41124	0.165015	2.49213	0.0126978	0.0721685	1.32983
Ano6	1925.96	0.319041	0.128041	2.49171	0.012713	0.0721817	1.2475
Trim8	1295.66	0.341553	0.137079	2.49166	0.0127147	0.0721817	1.26712
Pdk4	19.7843	-0.778952	0.312685	-2.49117	0.0127322	0.0722394	0.58279
Dirc2	400.959	-0.423778	0.170153	-2.49057	0.0127539	0.0723149	0.74547
Arhgef19	353.663	-0.416646	0.167301	-2.49039	0.0127602	0.0723149	0.749164
Pwp1	276.872	0.4743	0.19057	2.48884	0.0128159	0.0725891	1.38924
Nrp2	813.116	-0.47023	0.188979	-2.48826	0.0128368	0.072666	0.72185
Wdfy1	350.53	0.423284	0.170142	2.48782	0.0128529	0.0727153	1.34098
Vegfc	108.516	0.641017	0.2577	2.48746	0.012866	0.0727477	1.55943
Limd1	883.706	0.341359	0.137302	2.48618	0.0129122	0.0729671	1.26695
Robo1	234.891	0.504592	0.203098	2.48448	0.0129742	0.0732489	1.41872
Mcm6	269.776	0.449823	0.181059	2.4844	0.0129769	0.0732489	1.36587
Rab9b	28.185	-0.76408	0.307604	-2.48397	0.0129927	0.0732964	0.588829
Rmdn2	53.0746	-0.693377	0.279592	-2.47996	0.0131396	0.0740829	0.618405
Bet1	1097.58	-0.347842	0.140304	-2.47919	0.013168	0.0742007	0.785759
Cyr61	1614.38	-0.376811	0.152015	-2.47878	0.0131832	0.0742285	0.770138
Rhobtb3	192.338	-0.49215	0.198556	-2.47865	0.013188	0.0742285	0.710965
Gja1	534.696	0.53528	0.216012	2.47802	0.0132115	0.0743186	1.44922
Oaz2	1020.65	-0.334858	0.135152	-2.47765	0.0132253	0.0743535	0.792862
Acer2	43.5164	-0.721352	0.291224	-2.47697	0.0132505	0.0744528	0.606529
Abhd3	67.6413	-0.649391	0.262351	-2.47527	0.0133135	0.0747457	0.637549
Ifnar1	1469.57	-0.314124	0.126919	-2.47499	0.013324	0.0747457	0.804339
Tcf3	1734.23	0.317403	0.128246	2.47496	0.0133253	0.0747457	1.24609
Slc4a3	104.287	-0.642024	0.259475	-2.47432	0.0133491	0.074837	0.640813
Aldh5a1	58.5603	-0.677109	0.273721	-2.47372	0.0133714	0.0749195	0.625417
Rtn1	47.721	-0.722414	0.292114	-2.47305	0.0133965	0.0750173	0.606083
Aprt	1073.52	0.352752	0.142673	2.47246	0.0134188	0.075096	1.27699
Lrp10	2795.29	0.303156	0.122623	2.47227	0.0134258	0.075096	1.23384
Plekha7	461.141	0.453715	0.183576	2.47154	0.0134531	0.0751891	1.36956
Ybx3	3201.87	0.317179	0.128339	2.47142	0.0134576	0.0751891	1.24589
Tep1	799.512	-0.412999	0.167137	-2.47102	0.0134728	0.0752314	0.75106
Yy1	476.751	0.382784	0.155009	2.46943	0.0135329	0.0755243	1.30386
Cdc42ep3	46.2557	-0.712644	0.288645	-2.46893	0.0135517	0.0755534	0.610201
Neil1	122.599	-0.568842	0.230409	-2.46884	0.0135553	0.0755534	0.674158
Usp54	518.592	0.383982	0.155551	2.46852	0.0135673	0.0755534	1.30494
Carm1	582.287	0.378494	0.153331	2.46848	0.0135687	0.0755534	1.29998
Psenen	773.501	-0.380711	0.154415	-2.4655	0.0136822	0.0761421	0.768059
Elk3	850.062	0.353486	0.143456	2.46407	0.013737	0.0764045	1.27764
Aacs	726.982	0.362694	0.147233	2.46339	0.0137629	0.0765054	1.28582
Cdkn1a	495.944	-0.401375	0.162996	-2.46248	0.0137979	0.076657	0.757136
Cttnbp2	76.7171	0.642298	0.260957	2.46132	0.0138427	0.0768625	1.56081
Ctnnbl1	561.781	0.373179	0.151669	2.46049	0.0138748	0.0769861	1.2952
Myo19	221.74	0.473206	0.192334	2.46034	0.0138806	0.0769861	1.38819
Arhgef39	72.7294	-0.645417	0.262439	-2.45931	0.0139206	0.0771647	0.639308
Marf1	45.5031	-0.713248	0.290109	-2.45855	0.01395	0.0772845	0.609946
Abcd1	167.497	-0.540929	0.220103	-2.45762	0.013986	0.0774407	0.687328
Pabpn1	2109.49	0.303472	0.123522	2.45683	0.014017	0.0775686	1.23411
Krr1	332.762	0.458261	0.186617	2.45563	0.0140639	0.0777848	1.37388
Npas2	815.257	0.362248	0.147568	2.4548	0.0140964	0.0779209	1.28543
Depdc7	392.786	0.471969	0.192359	2.45359	0.0141438	0.0781388	1.387
Slc16a1	460.09	0.383927	0.156621	2.45131	0.0142337	0.0785916	1.30489
Gapdh	186.562	0.511127	0.208595	2.45033	0.0142725	0.0787617	1.42516
Lman2	1820.68	0.318356	0.129983	2.44921	0.0143172	0.078951	1.24691
Zfp110	482.036	-0.38257	0.156211	-2.44907	0.0143227	0.078951	0.76707
Tmem159	193.846	-0.541629	0.221239	-2.44816	0.0143588	0.0790932	0.686995
Dusp15	49.9302	-0.69685	0.284682	-2.44782	0.0143725	0.0790932	0.616918
Sesn3	501.493	-0.478444	0.195458	-2.44781	0.0143726	0.0790932	0.717751
As3mt	75.3684	-0.6323	0.258373	-2.44724	0.0143956	0.0791757	0.645147
Sf3b4	875.58	0.350078	0.143087	2.44661	0.0144206	0.0792337	1.27463
Hebp2	181.106	-0.498056	0.203587	-2.4464	0.014429	0.0792337	0.70806
Pomgnt1	2374.87	0.304173	0.124336	2.44637	0.0144302	0.0792337	1.23471
Triobp	1275.73	0.326489	0.133484	2.4459	0.014449	0.0792498	1.25396
Oaf	4088.92	0.306001	0.125108	2.4459	0.0144492	0.0792498	1.23628
Ndc1	277.22	0.446672	0.182636	2.44569	0.0144576	0.0792519	1.36289
Bace2	854.998	-0.369373	0.151044	-2.44547	0.0144664	0.0792542	0.774119
Slc6a6	2954.72	0.375495	0.153568	2.44514	0.0144796	0.0792542	1.29728
Ogfod1	70.1874	0.636903	0.260523	2.44471	0.0144969	0.0792542	1.55499
Fv1	382.878	0.414935	0.169742	2.44451	0.014505	0.0792542	1.33324
Ndufb7	579.795	0.385173	0.157569	2.44448	0.0145061	0.0792542	1.30602
Cdk9	1170.16	0.336126	0.137504	2.44448	0.0145061	0.0792542	1.26236
Shc2	747.788	-0.426747	0.174763	-2.44186	0.0146116	0.0797603	0.743937
Tspan17	808.789	-0.357397	0.146367	-2.44178	0.0146149	0.0797603	0.780571
Rnase4	1336.35	-0.344652	0.141182	-2.4412	0.0146387	0.0798462	0.787498
Tead2	630.074	0.366542	0.150184	2.44062	0.0146623	0.079889	1.28926
Glul	865.835	-0.341048	0.139739	-2.4406	0.0146628	0.079889	0.789468
Zfp251	345.749	-0.410971	0.168443	-2.43983	0.0146943	0.0800167	0.752117
Mfsd6	1030.5	-0.340302	0.139531	-2.43889	0.0147324	0.0801459	0.789876
Sri	436.913	-0.407559	0.167112	-2.43885	0.0147343	0.0801459	0.753898
Dars2	118.854	-0.563122	0.230959	-2.43819	0.0147612	0.080248	0.676836
Vkorc1	510.427	-0.391279	0.160509	-2.43774	0.0147795	0.0803035	0.762453
Fubp1	994.191	0.354943	0.145627	2.43734	0.0147957	0.0803475	1.27893
Akap7	74.1947	-0.625871	0.256846	-2.43676	0.0148197	0.0804334	0.648029
Nol10	272.547	0.469259	0.192648	2.43583	0.0148575	0.0805943	1.3844
Cdh11	1533.56	-0.734712	0.301675	-2.43544	0.0148735	0.0806371	0.600938
Dclk2	232.509	-0.465403	0.191173	-2.43447	0.0149138	0.0807817	0.724269
Gpnmb	583.256	-0.361568	0.148525	-2.4344	0.0149166	0.0807817	0.778318
Mfap2	136.478	-0.588693	0.241929	-2.43332	0.0149609	0.0809773	0.664945
Cttnbp2nl	2580.75	0.292423	0.120271	2.43136	0.0150423	0.0813734	1.2247
Spg20	760.251	-0.345244	0.142015	-2.43104	0.0150557	0.0814015	0.787175
Gpn2	212.633	0.4771	0.19628	2.4307	0.0150695	0.0814313	1.39194
Kcnn1	170.519	-0.52449	0.215838	-2.43002	0.0150981	0.0815299	0.695205
Mzf1	208.179	-0.493003	0.202893	-2.42987	0.0151042	0.0815299	0.710545
Scp2	1449.64	-0.350887	0.144435	-2.42939	0.0151244	0.0815932	0.784102
Rpl15	1881.85	0.323496	0.13317	2.42919	0.0151325	0.0815932	1.25136
Armcx2	1036.92	-0.32297	0.133038	-2.42766	0.0151968	0.0818952	0.799422
Rcl1	169.191	0.517273	0.213116	2.42719	0.0152164	0.0819229	1.43125
Cwf19l2	295.342	-0.431435	0.17776	-2.42707	0.0152214	0.0819229	0.741524
Cct4	3413.45	0.332762	0.137112	2.42694	0.0152268	0.0819229	1.25942
Gas5	487.239	0.409076	0.168598	2.42633	0.0152523	0.0820154	1.32783
Krtap1-5	15.8648	-0.751572	0.309815	-2.42587	0.0152717	0.0820748	0.593956
Zeb2	3402.85	-0.349667	0.144154	-2.42565	0.0152811	0.082081	0.784765
Rpl5	2300.45	0.310154	0.127905	2.42488	0.0153133	0.0822089	1.23984
Myd88	260.582	-0.449968	0.185603	-2.42435	0.0153356	0.0822843	0.732059
Bcl9l	1010	0.357536	0.147628	2.42187	0.0154407	0.0828032	1.28124
Psmd12	1317.95	0.351397	0.145127	2.4213	0.015465	0.0828885	1.2758
Psip1	645.865	-0.362011	0.149596	-2.41993	0.0155234	0.0831564	0.778079
Ror1	113.053	-0.644574	0.266419	-2.4194	0.0155461	0.0832329	0.639682
Gsta4	45.1565	-0.725075	0.299746	-2.41897	0.0155645	0.0832862	0.604965
Atad2	131.746	-0.531817	0.219986	-2.41751	0.0156273	0.0835769	0.691683
Dnmt1	958.234	0.338528	0.140101	2.41631	0.0156785	0.0838055	1.26447
Gper1	282.153	0.49289	0.204077	2.41521	0.015726	0.0839713	1.40726
Lrrc40	255.179	-0.440742	0.182487	-2.4152	0.0157266	0.0839713	0.736756
Cops7a	954.698	0.329493	0.136488	2.41409	0.0157747	0.0841211	1.25657
Psmb5	1128.34	0.356191	0.147552	2.414	0.0157786	0.0841211	1.28004
Zfp111	269.709	-0.448727	0.185888	-2.41396	0.0157802	0.0841211	0.732689
Ehd1	269.524	0.482546	0.200032	2.41235	0.0158501	0.0844482	1.39721
Acaa2	373.986	-0.411441	0.170573	-2.41211	0.0158603	0.0844571	0.751872
Ldhd	82.5909	-0.602992	0.250076	-2.41124	0.0158985	0.084578	0.658387
Pttg1ip	2535.12	-0.297385	0.123335	-2.4112	0.0159001	0.084578	0.813726
Tcf4	515.696	-0.438296	0.18181	-2.41073	0.0159207	0.0846419	0.738006
Kcnd3	479.436	0.373323	0.154928	2.40966	0.0159675	0.0848451	1.29533
Sod3	12080.7	-0.310761	0.128991	-2.40918	0.0159886	0.0848883	0.806216
Fbxl3	1124.38	-0.318247	0.132103	-2.40908	0.0159928	0.0848883	0.802044
Mettl13	322.796	0.411962	0.171085	2.40794	0.0160429	0.0850588	1.33049
Cdkn2aipnl	539.702	0.393398	0.163376	2.40794	0.016043	0.0850588	1.31348
Cpsf3	740.871	0.340313	0.14134	2.40776	0.0160508	0.0850588	1.26603
RGD1306063	166.532	-0.500221	0.207807	-2.40715	0.0160778	0.0851307	0.706998
Pxmp2	36.2756	-0.71616	0.297545	-2.40689	0.0160889	0.0851307	0.608716
Agfg1	922.877	0.331013	0.13753	2.40683	0.0160914	0.0851307	1.2579
Rtn3	2478.45	-0.303478	0.126101	-2.40663	0.0161005	0.0851307	0.810297
Rps27a	42.5102	0.706676	0.293656	2.40647	0.0161074	0.0851307	1.63204
Mrpl45	624.619	0.363603	0.151195	2.40485	0.016179	0.085427	1.28663
Phlda3	3582.41	0.291221	0.121099	2.40481	0.0161808	0.085427	1.22368
Actr6	306.419	-0.432454	0.179929	-2.40347	0.0162401	0.0856942	0.741
Uba1	4003.36	0.280876	0.116876	2.4032	0.0162522	0.0857125	1.21493
Cd46	33.7935	-0.721122	0.300293	-2.4014	0.0163326	0.0860562	0.606626
Fam168a	869.361	-0.384921	0.160294	-2.40135	0.0163348	0.0860562	0.765821
Cfdp1	758.714	0.414752	0.17275	2.40088	0.0163557	0.08612	1.33307
Hsd17b12	1862.89	0.347673	0.144864	2.39999	0.0163953	0.086283	1.27251
Srgap3	37.8388	-0.715618	0.298204	-2.39976	0.0164057	0.0862915	0.608944
Rnpc3	214.57	-0.457282	0.190601	-2.39916	0.0164328	0.0863023	0.728357
Hdgf	1859.08	0.302033	0.125892	2.39915	0.0164333	0.0863023	1.23288
Spast	516.268	-0.367766	0.15332	-2.39868	0.0164541	0.0863023	0.774982
Rfk	114.568	-0.558216	0.232721	-2.39865	0.0164555	0.0863023	0.679141
Dnaaf5	279.542	0.429767	0.179174	2.3986	0.0164579	0.0863023	1.34702
Wdr47	610.804	-0.35342	0.147347	-2.39855	0.0164602	0.0863023	0.782727
Wibg	236.792	0.465368	0.194121	2.39731	0.0165162	0.08655	1.38067
Cdkn2aip	555.599	-0.362528	0.151271	-2.39654	0.0165507	0.0866848	0.777801
Prkce	108.294	-0.60133	0.25112	-2.3946	0.0166387	0.0870995	0.659146
Zmym6	334.214	-0.414676	0.17319	-2.39434	0.0166502	0.0871138	0.750188
Prmt1	94.9383	0.582899	0.243572	2.39312	0.0167057	0.0873576	1.49786
Slc25a37	124.987	0.535302	0.223764	2.39226	0.016745	0.0874411	1.44925
Tmem218	86.0359	-0.597498	0.249772	-2.39218	0.0167487	0.0874411	0.660899
Tiam1	334.56	0.409645	0.171261	2.39194	0.0167598	0.0874411	1.32836
Thada	432.356	0.37891	0.158417	2.39185	0.0167637	0.0874411	1.30036
Ap1s2	261.599	-0.438162	0.183193	-2.3918	0.0167659	0.0874411	0.738075
Ankra2	126.691	-0.530898	0.221993	-2.39151	0.0167794	0.0874653	0.692124
Vac14	710.412	0.363476	0.152035	2.39074	0.0168146	0.0876025	1.28652
Casp4	244.048	-0.47054	0.196903	-2.3897	0.016862	0.0878035	0.721694
Grpel1	542.489	0.413629	0.17314	2.38899	0.0168949	0.0879281	1.33203
Pomt1	410.073	0.385056	0.161224	2.38832	0.0169255	0.0880278	1.30591
Hint2	216.572	-0.474209	0.198577	-2.38803	0.0169389	0.0880278	0.719861
Polr3g	161.75	0.500762	0.209705	2.38794	0.0169433	0.0880278	1.41496
Rgs4	1460.06	0.307064	0.128597	2.3878	0.0169497	0.0880278	1.23719
Naga	499.493	-0.381819	0.159931	-2.3874	0.0169681	0.088077	0.767469
Lrrc8c	260.952	-0.469419	0.196666	-2.38688	0.0169919	0.0881546	0.722255
Ppp1r11	760.342	0.372803	0.156327	2.38476	0.0170904	0.0886188	1.29487
Adam23	923.69	-0.385977	0.161866	-2.38455	0.0171002	0.0886234	0.765261
Fgfrl1	588.906	0.380565	0.159611	2.38433	0.0171103	0.0886289	1.30185
Itpa	981.322	0.34902	0.146435	2.38344	0.0171516	0.0887539	1.27369
Tpp2	1472.72	0.32336	0.135678	2.38328	0.0171591	0.0887539	1.25124
Map3k11	1707.93	0.304725	0.127862	2.38323	0.0171614	0.0887539	1.23518
Nfatc4	927.636	-0.372873	0.156539	-2.38198	0.0172196	0.0889676	0.772243
Apc2	902.465	-0.392271	0.164684	-2.38196	0.0172207	0.0889676	0.761929
Thra	635.119	-0.380213	0.159662	-2.38137	0.0172485	0.0890646	0.768324
Esyt1	1924.76	-0.317209	0.133262	-2.38035	0.0172963	0.089265	0.802621
Def8	235.36	-0.448151	0.18831	-2.37986	0.017319	0.0893353	0.732981
Eif2ak2	474.35	-0.381476	0.160399	-2.37829	0.0173932	0.0896713	0.767652
Uap1l1	748.353	-0.338822	0.142521	-2.37735	0.0174377	0.0898079	0.790686
Pam	1315.21	-0.323218	0.135966	-2.3772	0.0174444	0.0898079	0.799285
Pecr	99.7271	-0.576113	0.242354	-2.37715	0.017447	0.0898079	0.670769
Hps1	152.654	-0.530603	0.223266	-2.37655	0.0174756	0.0899082	0.692266
Aup1	845.059	0.3292	0.138572	2.37566	0.0175177	0.0900779	1.25632
Hivep2	359.338	-0.504024	0.212218	-2.37503	0.0175475	0.0901845	0.705137
Dus2	108.691	0.555131	0.234153	2.37081	0.0177494	0.0911499	1.4693
Trim24	364.525	-0.413495	0.174418	-2.37071	0.0177538	0.0911499	0.750803
Fam101b	37.3476	0.736442	0.310931	2.36851	0.01786	0.0916474	1.66606
Ifitm3	783.025	-0.471156	0.199029	-2.36727	0.0179199	0.0919068	0.721386
Cblb	269.407	-0.479358	0.202548	-2.36664	0.0179502	0.0920145	0.717297
Ppip5k1	172.736	-0.490643	0.207342	-2.36635	0.0179645	0.0920403	0.711708
LOC499770	222.123	0.449447	0.190016	2.36532	0.0180146	0.092228	1.36552
Ago2	399.121	0.478737	0.202414	2.36514	0.0180233	0.092228	1.39352
Stat3	2680.21	-0.37337	0.157874	-2.36499	0.0180303	0.092228	0.771977
Gdi1	3528.25	-0.28242	0.119435	-2.36464	0.0180474	0.092228	0.82221
Kdelc2	995.307	-0.332609	0.140671	-2.36445	0.018057	0.092228	0.794099
Churc1	239.457	-0.437304	0.184957	-2.36436	0.0180613	0.092228	0.738514
Cmss1	106.576	0.561951	0.237687	2.36425	0.0180665	0.092228	1.47626
Znrf2	192.627	-0.470257	0.199074	-2.36222	0.0181658	0.0926867	0.721836
Rtcb	481.779	0.369587	0.156662	2.35914	0.0183175	0.0934128	1.29198
Urm1	413.239	0.395218	0.167543	2.3589	0.0183292	0.093424	1.31514
Bhlhe40	158.494	0.5119	0.217055	2.35839	0.0183543	0.0935035	1.42593
Nr2f1	1534.87	0.306755	0.130165	2.35666	0.0184404	0.0938937	1.23692
Snrpd1	217.87	0.498791	0.211755	2.35551	0.0184973	0.094135	1.41303
Tbx3	467.117	0.385255	0.163689	2.35359	0.0185933	0.0945752	1.30609
Pdlim2	151.505	-0.534044	0.226948	-2.35315	0.0186152	0.0946375	0.690616
Tbc1d14	1268.15	0.308629	0.131253	2.35141	0.0187023	0.0950314	1.23853
Zfp865	125.548	-0.526725	0.224055	-2.35087	0.0187293	0.09512	0.694129
Apc	2479.31	0.348848	0.148429	2.35026	0.0187602	0.0952278	1.27354
Lrrc8b	2537.49	-0.373849	0.15916	-2.34889	0.0188294	0.095502	0.771721
Pten	936.48	-0.341828	0.145533	-2.34881	0.0188336	0.095502	0.789041
Srsf9	545.893	0.37311	0.158912	2.34791	0.0188793	0.095685	1.29514
Pir	184.446	-0.489716	0.208716	-2.34633	0.0189594	0.0960042	0.712165
Ltv1	449.329	0.384794	0.164002	2.34628	0.0189618	0.0960042	1.30567
Atp8b2	2630.08	0.295734	0.126069	2.34581	0.0189859	0.0960771	1.22751
Rnd3	2939.96	-0.283906	0.121045	-2.34547	0.0190033	0.0961162	0.821364
Psmb3	645.509	0.364648	0.155508	2.34489	0.0190327	0.0962154	1.28757
Csnk2b	1271.52	0.330886	0.141141	2.34436	0.0190598	0.0962376	1.25779
Sh3gl2	33.4602	-0.709948	0.302838	-2.34432	0.0190618	0.0962376	0.611342
Zbtb4	964.293	-0.327098	0.139533	-2.34423	0.0190663	0.0962376	0.797138
Slc7a2	51.5012	0.67081	0.286186	2.34396	0.0190802	0.0962587	1.59197
Zfp691	94.1517	-0.580875	0.247851	-2.34365	0.0190963	0.0962904	0.668558
Lbhd1	215.279	0.467402	0.199718	2.34031	0.019268	0.0970601	1.38262
Oxnad1	266.135	0.42611	0.18208	2.34023	0.0192717	0.0970601	1.34361
Sox2	2290.39	0.301356	0.128789	2.33992	0.0192877	0.0970601	1.2323
Zfp64	206.208	0.454403	0.194196	2.33991	0.0192882	0.0970601	1.37022
Ttc12	83.7935	-0.591792	0.253126	-2.33793	0.0193908	0.0974907	0.663518
Coq5	236.775	0.4817	0.206041	2.33788	0.0193935	0.0974907	1.39639
Mitf	118.634	-0.534015	0.228501	-2.33704	0.0194371	0.0976599	0.69063
Tmcc2	238.459	-0.464029	0.198571	-2.33685	0.0194471	0.0976605	0.724959
Lpar4	42.3218	-0.678758	0.290508	-2.33645	0.0194677	0.0977142	0.624703
Nr3c1	795.02	-0.342077	0.146462	-2.3356	0.0195122	0.0978883	0.788905
Ldlrad4	468.537	0.375345	0.160802	2.33421	0.0195849	0.0982027	1.29715
Arhgap29	310.323	-0.468772	0.200872	-2.33369	0.0196119	0.0982666	0.722579
Bag1	1487.09	0.367893	0.157652	2.33358	0.0196175	0.0982666	1.29047
Vps41	1441.78	-0.305325	0.130854	-2.33332	0.0196312	0.0982854	0.80926
Xpnpep1	1799.15	0.291233	0.124828	2.33307	0.0196442	0.0983007	1.22369
Klhl20	471.983	-0.368576	0.158067	-2.33177	0.0197127	0.0985936	0.774546
Rpn2	3291.12	0.291227	0.124977	2.33025	0.0197932	0.0989298	1.22368
Hmgn2	88.2085	-0.577093	0.247667	-2.33012	0.0198	0.0989298	0.670313
Tdp2	364.158	-0.383524	0.164679	-2.32893	0.019863	0.0991946	0.766563
Eif2ak3	419.706	-0.377622	0.162182	-2.32838	0.0198918	0.0992882	0.769705
Gpr85	49.0703	-0.667729	0.286827	-2.32798	0.019913	0.0993212	0.629497
Tmem196	63.3698	0.634681	0.272643	2.32788	0.0199185	0.0993212	1.55259
Hmgn3	599.762	-0.348208	0.14961	-2.32744	0.0199421	0.0993884	0.785559
Nfx1	746.577	0.327563	0.140753	2.32721	0.019954	0.0993938	1.25489
Stag2	2056.47	-0.294819	0.1267	-2.3269	0.0199708	0.0993938	0.815175
Tdg	1137.69	0.316177	0.135882	2.32685	0.0199733	0.0993938	1.24503
Hnrnpdl	1491.58	0.306748	0.131946	2.3248	0.0200825	0.0998869	1.23692
Furin	2669.67	0.285895	0.122997	2.3244	0.0201038	0.0999423	1.21917
Kif3c	735.934	0.337566	0.145242	2.32417	0.0201164	0.0999545	1.26362
Usp14	1587.92	0.334302	0.143896	2.32322	0.0201672	0.100157	1.26077
Celf2	575.951	-0.424741	0.182842	-2.32299	0.0201798	0.100169	0.744973
Nefl	35859.1	0.27415	0.118028	2.32275	0.0201923	0.100181	1.20928
Shroom4	171.538	0.49687	0.214176	2.31991	0.0203459	0.100892	1.41115
Cops5	902.347	0.346711	0.14953	2.31867	0.0204129	0.101127	1.27166
Tceal1	159.434	-0.483792	0.208652	-2.31865	0.0204138	0.101127	0.715096
Tfap4	108.494	0.538509	0.232334	2.31782	0.0204591	0.101292	1.45247
Map1a	4322.07	-0.334515	0.144343	-2.3175	0.0204768	0.101292	0.793051
Lsm2	171.038	0.519243	0.22407	2.31733	0.020486	0.101292	1.4332
St13	298.83	0.414318	0.178794	2.31729	0.0204881	0.101292	1.33267
Golgb1	1712.59	-0.332002	0.143295	-2.31692	0.0205081	0.101305	0.794433
[truncated: 10,557 more rows]

## Sheet: fold change < 0.5
	baseMean	log2FoldChange	lfcSE	stat	pvalue	padj	fold change
Atf3	327.11	-2.70066	0.187272	-14.4211	3.81211e-47	3.7656e-43	0.153822
Emp2	1681.81	-1.76945	0.128739	-13.7445	5.49827e-43	1.8104e-39	0.29332
Pmp22	10314.6	-1.4981	0.114299	-13.1069	3.00786e-39	7.42792e-36	0.35402
Serinc5	3950.75	-1.23215	0.120412	-10.2328	1.41407e-24	1.07447e-21	0.425684
Fos	653.57	-1.49792	0.149343	-10.0301	1.12431e-23	7.40394e-21	0.354062
Dnm3	252.18	-1.95033	0.19555	-9.97355	1.98985e-23	1.22849e-20	0.258757
Bmf	205.539	-2.13605	0.224412	-9.51844	1.75801e-21	9.1398e-19	0.227502
Sspn	597.268	-1.39497	0.149201	-9.34956	8.80124e-21	4.13994e-18	0.380254
Itgb4	776.903	-1.34111	0.145099	-9.24274	2.40258e-20	1.07876e-17	0.394716
Gpr37l1	452.031	-1.5108	0.165344	-9.13727	6.40468e-20	2.63606e-17	0.350917
Ndrg1	1900.35	-1.13013	0.127218	-8.88341	6.48429e-19	2.46353e-16	0.456875
Dmd	757.568	-1.35731	0.155432	-8.73254	2.49027e-18	8.48236e-16	0.390308
Pik3ip1	547.117	-1.25941	0.153642	-8.19707	2.46319e-16	5.93449e-14	0.417714
Prss12	577.157	-1.22914	0.151053	-8.13718	4.04604e-16	9.5159e-14	0.426571
Prex2	186.59	-1.72438	0.212232	-8.12497	4.47463e-16	1.02792e-13	0.302629
Tcp11l2	704.333	-1.6044	0.199389	-8.04657	8.51482e-16	1.78956e-13	0.328872
Cd200	274.209	-1.49593	0.186632	-8.01539	1.09784e-15	2.25926e-13	0.354552
Gadd45a	1976.36	-1.26577	0.159146	-7.95352	1.8129e-15	3.65465e-13	0.415877
Farp2	848.882	-1.12233	0.141267	-7.94477	1.94548e-15	3.84349e-13	0.45935
Hspa2	959.646	-1.05916	0.140307	-7.54889	4.38997e-14	6.57033e-12	0.479911
Prkcq	700.984	-1.23934	0.165695	-7.47964	7.45237e-14	1.08257e-11	0.423567
Ypel3	696.026	-1.29446	0.173436	-7.46359	8.41937e-14	1.20531e-11	0.407689
Arl5a	877.805	-1.07099	0.144275	-7.42325	1.14282e-13	1.56789e-11	0.475992
Epha4	311.558	-1.31086	0.176995	-7.40624	1.29926e-13	1.75809e-11	0.403079
Gria2	925.093	-1.15488	0.156083	-7.39915	1.37056e-13	1.82937e-11	0.449103
Epb41l4b	349.322	-1.3354	0.181001	-7.37788	1.60832e-13	2.06325e-11	0.396282
Clcn4	2607	-1.0004	0.136344	-7.33729	2.17958e-13	2.69124e-11	0.499862
Ctnnal1	446.352	-1.21762	0.166539	-7.31135	2.64474e-13	3.22527e-11	0.429991
Abca8a	2248.41	-1.06642	0.146837	-7.26259	3.79749e-13	4.57458e-11	0.477504
Sostdc1	239.006	-1.3768	0.192473	-7.15318	8.47882e-13	9.85339e-11	0.385073
Fam132a	298.289	-1.35943	0.193717	-7.01761	2.25694e-12	2.47712e-10	0.389735
Bcas1	166.983	-1.53024	0.219478	-6.97217	3.12099e-12	3.35099e-10	0.34622
Ctsc	1623	-1.06055	0.152413	-6.95835	3.44272e-12	3.61778e-10	0.479451
Cdh19	1373.86	-1.02385	0.147444	-6.94398	3.81192e-12	3.9636e-10	0.491802
Sirpa	337.855	-1.20863	0.180068	-6.71206	1.91899e-11	1.75516e-09	0.43268
Sema4f	155.307	-1.43822	0.218236	-6.5902	4.39232e-11	3.90877e-09	0.369022
Snca	148.253	-1.44388	0.219303	-6.58397	4.58052e-11	4.03985e-09	0.367577
Akr1c19	226.258	-1.31168	0.19952	-6.57419	4.89191e-11	4.27631e-09	0.402851
Plscr4	223.404	-1.32537	0.203727	-6.50563	7.73674e-11	6.53192e-09	0.399045
P2rx7	461.76	-1.10884	0.180018	-6.15961	7.29239e-10	4.83451e-08	0.463667
Mest	296.572	-1.13089	0.183854	-6.15102	7.69854e-10	5.06975e-08	0.456634
Gulp1	318.609	-1.05804	0.175138	-6.04122	1.5295e-09	9.38413e-08	0.480282
Cyp2j3	108.023	-1.40784	0.235413	-5.98029	2.22739e-09	1.33347e-07	0.376876
Prima1	364.917	-1.01959	0.171866	-5.93248	2.98401e-09	1.72375e-07	0.493256
Grik2	137.802	-1.33674	0.226456	-5.90288	3.57208e-09	2.05145e-07	0.395913
Fa2h	101.868	-1.48178	0.252031	-5.87937	4.11838e-09	2.33801e-07	0.358047
Atp1b2	636.937	-1.02384	0.174269	-5.87507	4.22663e-09	2.3722e-07	0.491805
Il16	99.9253	-1.40441	0.247612	-5.67182	1.4129e-08	7.19415e-07	0.377773
Kcnk5	481.878	-1.04414	0.184167	-5.66956	1.43164e-08	7.24853e-07	0.484932
Cldn19	284.134	-1.06323	0.187844	-5.6602	1.512e-08	7.50529e-07	0.478558
Mal	101.367	-1.38928	0.247083	-5.62274	1.87952e-08	8.96902e-07	0.381755
Rxrg	224.454	-1.10225	0.200485	-5.49791	3.84323e-08	1.71007e-06	0.465791
Egr2	113.351	-1.34629	0.245728	-5.4788	4.28231e-08	1.87171e-06	0.393302
Slc26a2	289.2	-1.08471	0.199017	-5.45032	5.02786e-08	2.14074e-06	0.471489
Fbxo32	199.651	-1.23679	0.227082	-5.44646	5.13812e-08	2.1783e-06	0.424315
Filip1	93.2692	-1.37388	0.252725	-5.43624	5.44162e-08	2.29711e-06	0.385853
Olfml1	57.0695	-1.49616	0.280834	-5.32756	9.95427e-08	3.94893e-06	0.354496
Wnt6	22.7642	-1.65804	0.313101	-5.29555	1.18662e-07	4.59663e-06	0.31687
Drp2	72.7303	-1.53785	0.291794	-5.27031	1.3619e-07	5.21428e-06	0.344399
Nudt12	160.312	-1.09489	0.21083	-5.19323	2.06675e-07	7.50563e-06	0.468172
C1ql3	114.715	-1.25861	0.242641	-5.18714	2.1355e-07	7.72272e-06	0.417946
Nr4a2	231.261	-1.07409	0.208009	-5.16369	2.42132e-07	8.57267e-06	0.474969
Ntrk3	186.031	-1.15241	0.231405	-4.98005	6.35681e-07	2.03212e-05	0.449873
Acad11	240.095	-1.03635	0.209966	-4.93581	7.98188e-07	2.4486e-05	0.487559
Adck3	81.7941	-1.29847	0.26567	-4.88753	1.02111e-06	3.02899e-05	0.406557
Plg	30.58	-1.51486	0.310785	-4.87431	1.09188e-06	3.20047e-05	0.34993
Adgrf5	36.5023	-1.46379	0.301402	-4.8566	1.19419e-06	3.43914e-05	0.362539
Sept4	175.751	-1.08302	0.226106	-4.7899	1.66868e-06	4.61844e-05	0.472039
Tfdp2	134.489	-1.06275	0.223066	-4.76428	1.89527e-06	5.14327e-05	0.478718
Sord	220.112	-1.06587	0.223766	-4.76332	1.9043e-06	5.15361e-05	0.477685
Rgs2	239.755	-1.08077	0.230581	-4.68714	2.77048e-06	7.22079e-05	0.472777
Adamtsl3	139.501	-1.05627	0.228148	-4.62978	3.66059e-06	9.03983e-05	0.480873
Mmgt2	82.299	-1.2805	0.278371	-4.59997	4.22551e-06	0.000101556	0.411654
Srd5a1	100.739	-1.08596	0.239954	-4.5257	6.01962e-06	0.000137962	0.471079
St3gal6	67.5296	-1.24247	0.284376	-4.3691	1.24758e-05	0.000262204	0.422649
Ephx1	174.399	-1.09877	0.251583	-4.36741	1.25729e-05	0.000263684	0.466916
Rasgef1c	17.0081	-1.32516	0.311731	-4.25097	2.12848e-05	0.00041145	0.399105
Hook1	56.9198	-1.1607	0.274991	-4.22087	2.43358e-05	0.000463176	0.447294
LOC501110	102.372	-1.01008	0.246651	-4.09517	4.21864e-05	0.000729802	0.49652
Btg2	82.7901	-1.13625	0.281436	-4.03733	5.40638e-05	0.000891556	0.454941
Ypel4	63.2652	-1.12368	0.280844	-4.00108	6.30547e-05	0.00101442	0.458923
Lingo1	32.7663	-1.201	0.30495	-3.93835	8.20443e-05	0.00127027	0.434974
Tmem140	33.8187	-1.16758	0.309143	-3.77684	0.000158831	0.00224454	0.445166
Lgr5	44.6284	-1.11754	0.299579	-3.73037	0.000191199	0.00260866	0.460879
Hcn1	43.1697	-1.11403	0.301027	-3.70075	0.000214962	0.00285019	0.462003
Pllp	52.5159	-1.03545	0.285949	-3.62109	0.000293369	0.00364975	0.487865
Ccdc146	16.4285	-1.11703	0.312037	-3.57981	0.000343843	0.00416236	0.461041
Fut7	43.9458	-1.02981	0.29361	-3.50739	0.00045253	0.00527134	0.489776
Mgll	31.6575	-1.00338	0.306047	-3.27852	0.00104352	0.0106377	0.498829

## Sheet: fold change > 2
	baseMean	log2FoldChange	lfcSE	stat	pvalue	padj	fold change
PCOLCE2	481.698	2.48828	0.179435	13.8673	9.99664e-44	4.93734e-40	5.61107
Celf4	1580.46	2.05297	0.169469	12.1141	8.89035e-34	1.75638e-30	4.14959
Hmga2	201.686	2.53323	0.211325	11.9874	4.13852e-33	6.81339e-30	5.78865
Tgm2	181.986	2.90443	0.250822	11.5797	5.22496e-31	7.37316e-28	7.48723
Myrip	400.846	1.96223	0.177491	11.0554	2.06481e-28	2.54953e-25	3.89664
Dscaml1	177.079	2.80567	0.258112	10.87	1.60248e-27	1.75881e-24	6.99184
Nptxr	5198.89	1.70021	0.157052	10.8257	2.59953e-27	2.56782e-24	3.24948
Pmepa1	2392.16	1.47644	0.136924	10.7829	4.14534e-27	3.72251e-24	2.78261
Ccnd1	8066.21	1.34688	0.125065	10.7695	4.79491e-27	3.94701e-24	2.54362
Nampt	1026.41	1.59537	0.157509	10.1288	4.11684e-24	2.90473e-21	3.02172
Etv5	964.541	1.55372	0.156502	9.92778	3.15186e-23	1.83142e-20	2.93574
Il11	286.158	1.89055	0.196415	9.62528	6.25356e-22	3.43182e-19	3.70776
Fbl	1364.04	1.47422	0.156346	9.42925	4.1304e-21	2.04001e-18	2.77834
Bmp7	303.45	1.85425	0.200877	9.23076	2.68718e-20	1.15408e-17	3.61564
Mybbp1a	2564.55	1.12128	0.126194	8.88535	6.37186e-19	2.46353e-16	2.1754
Ipo4	1952.23	1.11014	0.12647	8.77787	1.66595e-18	5.98895e-16	2.15866
Pkp1	2432.28	1.22539	0.139633	8.77575	1.69762e-18	5.98895e-16	2.33818
Dusp6	1603.45	1.18356	0.136395	8.67744	4.04781e-18	1.33281e-15	2.27136
Lrrfip1	1802.09	1.18085	0.13736	8.59674	8.20113e-18	2.61325e-15	2.2671
Fosl1	571.036	1.55206	0.181336	8.55903	1.13826e-17	3.51366e-15	2.93235
Dlk1	490.922	1.50431	0.175947	8.54979	1.23316e-17	3.69125e-15	2.83689
Lfng	3245.33	1.14099	0.133671	8.53581	1.39175e-17	4.04344e-15	2.20532
Lif	370.841	1.52609	0.179523	8.50077	1.88329e-17	5.31519e-15	2.88003
Dhcr24	1355.11	1.20274	0.142536	8.43819	3.22296e-17	8.84344e-15	2.30177
Vars	1619.56	1.07223	0.127876	8.38496	5.07437e-17	1.35472e-14	2.10269
Grk6	1528.53	1.10691	0.132427	8.35863	6.34487e-17	1.64933e-14	2.15384
Arhgap22	570.135	1.42355	0.171512	8.30003	1.04088e-16	2.63636e-14	2.68245
Nolc1	1760.02	1.05521	0.127285	8.29014	1.13117e-16	2.79343e-14	2.07802
Rangap1	1939.71	1.02991	0.126912	8.11514	4.85237e-16	1.08936e-13	2.04189
Pfkl	1046.85	1.11882	0.138024	8.106	5.23141e-16	1.14835e-13	2.1717
Lrrc16a	884.536	1.1304	0.140129	8.06682	7.21542e-16	1.54943e-13	2.18919
Bop1	801.496	1.20028	0.152973	7.84636	4.28272e-15	8.13551e-13	2.29784
Snrpa	390.587	1.36663	0.174385	7.83685	4.62007e-15	8.61077e-13	2.57867
Phlda1	2057.78	1.11922	0.143892	7.77818	7.35765e-15	1.29784e-12	2.17229
Tfrc	1701.52	1.19365	0.154604	7.72073	1.1567e-14	2.00454e-12	2.28731
Wdr46	621.649	1.18802	0.154973	7.66595	1.7751e-14	2.97194e-12	2.27839
Cad	1025.21	1.06126	0.138582	7.65803	1.88811e-14	3.10846e-12	2.08676
Il1rap	2245.52	1.00456	0.131872	7.6177	2.58227e-14	4.11415e-12	2.00633
Nop56	798.606	1.12151	0.14735	7.61118	2.71604e-14	4.25858e-12	2.17574
Hmga1	1809.64	1.33645	0.176188	7.58536	3.31553e-14	5.11731e-12	2.52529
Ucn2	2052.25	1.1957	0.161677	7.39562	1.40749e-13	1.82937e-11	2.29056
LOC100302372	307.303	1.45489	0.197371	7.37133	1.68932e-13	2.13938e-11	2.74135
Ddx21	755.496	1.06265	0.144427	7.35774	1.87054e-13	2.33888e-11	2.08877
Adgre5	1448.73	1.00271	0.138463	7.24174	4.4295e-13	5.27164e-11	2.00377
Parvb	450.437	1.24477	0.171958	7.23878	4.52735e-13	5.32394e-11	2.3698
Pak1ip1	344.688	1.32842	0.1867	7.11527	1.11691e-12	1.28289e-10	2.51127
Pth2r	810.511	1.28598	0.181843	7.07195	1.52774e-12	1.71489e-10	2.43848
Nat10	510.296	1.09379	0.157118	6.96161	3.36399e-12	3.57307e-10	2.13435
Rap1gap	690.613	1.1532	0.166202	6.93855	3.96155e-12	4.07627e-10	2.22407
Ruvbl2	778.664	1.08091	0.156136	6.92287	4.42599e-12	4.50721e-10	2.11536
Shc4	369.542	1.18834	0.173083	6.86573	6.61543e-12	6.66808e-10	2.2789
Dusp4	757.089	1.08697	0.158564	6.85507	7.12782e-12	7.11198e-10	2.12427
Set	1609.82	1.00752	0.147195	6.84481	7.6578e-12	7.56438e-10	2.01046
Adgrl3	601.217	1.0274	0.150196	6.84042	7.89638e-12	7.72282e-10	2.03835
Prkcb	204.429	1.60116	0.236821	6.76106	1.36982e-11	1.28867e-09	3.03388
Il17rb	325.285	1.23911	0.183441	6.7548	1.4303e-11	1.33288e-09	2.36052
Sipa1l3	394.339	1.12068	0.166556	6.72855	1.7136e-11	1.58196e-09	2.1745
Slc1a3	71.0385	1.93881	0.289193	6.70421	2.02505e-11	1.83518e-09	3.8339
Cacna1i	43.3549	1.95122	0.29854	6.53589	6.32342e-11	5.38472e-09	3.86702
Bysl	559.6	1.01366	0.156568	6.4742	9.53142e-11	7.91188e-09	2.01902
Rrp9	406.408	1.14636	0.178608	6.41828	1.37823e-10	1.08913e-08	2.21354
Rem2	249.399	1.38063	0.215278	6.41324	1.42463e-10	1.11686e-08	2.60382
Afap1l1	467.385	1.06665	0.167473	6.36908	1.90167e-10	1.44497e-08	2.09456
Epcam	113.717	1.59444	0.253478	6.29025	3.16961e-10	2.37192e-08	3.01978
Shc3	81.8355	1.64751	0.265557	6.20397	5.50552e-10	3.88454e-08	3.13292
Pkn3	379.949	1.0887	0.175824	6.19199	5.94077e-10	4.1326e-08	2.12683
Nop2	215.696	1.19087	0.193956	6.13991	8.25708e-10	5.36602e-08	2.28291
Dok5	138.709	1.40545	0.22889	6.14028	8.23765e-10	5.36602e-08	2.649
Emg1	355.172	1.12338	0.188736	5.95209	2.6474e-09	1.5474e-07	2.17856
Osbpl6	236.492	1.21579	0.206888	5.87656	4.18869e-09	2.36433e-07	2.32268
Gpatch4	236.767	1.1705	0.200236	5.84564	5.04635e-09	2.78306e-07	2.2509
Slc6a17	127.361	1.56298	0.269422	5.80124	6.58282e-09	3.53397e-07	2.95464
Smpdl3b	129.417	1.29481	0.22726	5.69747	1.21597e-08	6.31382e-07	2.45345
Tma16	128.997	1.27004	0.225785	5.625	1.85508e-08	8.8954e-07	2.41168
Hspb8	160.892	1.32046	0.237255	5.56557	2.61299e-08	1.21576e-06	2.49746
Fxyd5	674.109	1.02538	0.187879	5.45769	4.82382e-08	2.07173e-06	2.0355
Rrp15	331.098	1.05229	0.194003	5.42411	5.82433e-08	2.4482e-06	2.07382
Lmnb1	175.808	1.09612	0.20421	5.36761	7.9789e-08	3.24344e-06	2.13779
Acot7	321.662	1.11268	0.210838	5.27743	1.31011e-07	5.03771e-06	2.16247
Trmt61a	266.824	1.06172	0.20258	5.24097	1.59732e-07	6.02227e-06	2.08741
Fam181b	238.208	1.08624	0.209157	5.19343	2.06452e-07	7.50563e-06	2.1232
Iffo2	167.118	1.12536	0.217071	5.18427	2.16862e-07	7.78969e-06	2.18155
Arl4c	418.512	1.00135	0.19521	5.12961	2.90343e-07	1.0028e-05	2.00187
Uhrf1	98.1821	1.22656	0.242018	5.06803	4.0195e-07	1.34137e-05	2.34008
Map3k6	216.077	1.05745	0.211134	5.00843	5.48754e-07	1.78843e-05	2.08125
Gbp5	177.292	1.10491	0.222789	4.95946	7.06887e-07	2.19742e-05	2.15086
Vgf	35.2709	1.50977	0.306001	4.93386	8.06211e-07	2.46556e-05	2.84764
Tbx2	74.5557	1.30728	0.279188	4.68245	2.83466e-06	7.33725e-05	2.47475
Aldh1a3	33.6104	1.43837	0.307707	4.67447	2.94712e-06	7.53157e-05	2.71014
Lrrc15	71.3017	1.20019	0.265257	4.52463	6.05021e-06	0.000138343	2.2977
Upp1	69.8077	1.20762	0.268527	4.49719	6.88574e-06	0.000155382	2.30956
Rpl31	127.471	1.02207	0.228438	4.47417	7.67084e-06	0.00017047	2.03083
LOC100365773	25.5846	1.37858	0.313001	4.40437	1.0609e-05	0.000227817	2.60011
Cxcl14	2404.11	1.23712	0.281956	4.38763	1.1459e-05	0.000242902	2.35728
Ap1s3	113.398	1.11173	0.260634	4.26547	1.99485e-05	0.000390201	2.16104
Pdpn	224.708	1.01191	0.245583	4.12044	3.7815e-05	0.000669421	2.01658
Pcdhac2	120.353	1.00408	0.244877	4.10034	4.12544e-05	0.000717448	2.00566
Fam71e2	19.014	1.1809	0.310716	3.80058	0.000144355	0.00206359	2.26718
Dll4	20.7224	1.1084	0.311632	3.55676	0.000375454	0.00448999	2.15607
Fam195a	42.1295	1.03087	0.295687	3.48636	0.000489647	0.00560456	2.04326
Rgs14	24.8158	1.05628	0.31225	3.3828	0.000717508	0.00776292	2.07956
