# Supplementary material for: Soluble Neuregulin1 Down-Regulates Myelination Genes in Schwann Cells
Source: Front Mol Neurosci. 2018 May 14;11:157. doi: 10.3389/fnmol.2018.00157 (PMC5960709; doi:10.3389/fnmol.2018.00157)
Supplement: TABLE S2 — The complete list of enriched categories of Biological Processes (BP), Molecular Functions (MF) and Cellular Components (CC) obtained by Gene Ontology enrichment analysis of regulated genes. [file Table_2.XLSX]

## Sheet: up_BP
	ID	Description	GeneRatio	BgRatio	pvalue	p.adjust	qvalue	geneID	Count
GO:0006364	GO:0006364	rRNA processing	11/96	133/9125	1.28048e-07	0.000125766	0.00012005	Fbl/Bop1/Wdr46/Nop56/Ddx21/Nat10/Bysl/Rrp9/Nop2/Emg1/Rrp15	11
GO:0016072	GO:0016072	rRNA metabolic process	11/96	135/9125	1.49277e-07	0.000125766	0.00012005	Fbl/Bop1/Wdr46/Nop56/Ddx21/Nat10/Bysl/Rrp9/Nop2/Emg1/Rrp15	11
GO:0042254	GO:0042254	ribosome biogenesis	12/96	202/9125	1.22276e-06	0.000686784	0.000655571	Fbl/Ipo4/Bop1/Wdr46/Nop56/Ddx21/Nat10/Bysl/Rrp9/Nop2/Emg1/Rrp15	12
GO:0022613	GO:0022613	ribonucleoprotein complex biogenesis	14/96	302/9125	2.90325e-06	0.00122299	0.00116741	Celf4/Fbl/Ipo4/Bop1/Wdr46/Nop56/Ddx21/Nat10/Ruvbl2/Bysl/Rrp9/Nop2/Emg1/Rrp15	14
GO:0034470	GO:0034470	ncRNA processing	12/96	239/9125	7.04889e-06	0.00237547	0.00226752	Fbl/Bop1/Wdr46/Nop56/Ddx21/Nat10/Bysl/Rrp9/Nop2/Emg1/Rrp15/Trmt61a	12
GO:0000154	GO:0000154	rRNA modification	4/96	15/9125	1.43693e-05	0.00403538	0.00385198	Fbl/Nop56/Nop2/Emg1	4
GO:0034660	GO:0034660	ncRNA metabolic process	13/96	311/9125	2.06123e-05	0.00496168	0.00473618	Fbl/Vars/Bop1/Wdr46/Nop56/Ddx21/Nat10/Bysl/Rrp9/Nop2/Emg1/Rrp15/Trmt61a	13
GO:0045746	GO:0045746	negative regulation of Notch signaling pathway	4/96	24/9125	0.000104022	0.0219097	0.0209139	Bmp7/Dlk1/Lfng/Dll4	4
GO:0048596	GO:0048596	embryonic camera-type eye morphogenesis	3/96	15/9125	0.000468458	0.0790496	0.075457	Bmp7/Tbx2/Aldh1a3	3
GO:0001510	GO:0001510	RNA methylation	4/96	35/9125	0.000469137	0.0790496	0.075457	Fbl/Nop2/Emg1/Trmt61a	4

## Sheet: up_CC
	ID	Description	GeneRatio	BgRatio	pvalue	p.adjust	qvalue	geneID	Count
GO:0030684	GO:0030684	preribosome	7/95	59/9219	2.17563e-06	0.000415546	0.000407645	Fbl/Bop1/Wdr46/Nop56/Rrp9/Emg1/Rrp15	7
GO:0032040	GO:0032040	small-subunit processome	5/95	28/9219	8.51476e-06	0.00081316	0.000797699	Fbl/Wdr46/Nop56/Rrp9/Emg1	5
GO:0005732	GO:0005732	small nucleolar ribonucleoprotein complex	3/95	15/9219	0.000440921	0.028072	0.0275382	Fbl/Nop56/Rrp9	3

## Sheet: up_MF
	ID	Description	GeneRatio	BgRatio	pvalue	p.adjust	qvalue	geneID	Count
GO:0005125	GO:0005125	cytokine activity	5/96	49/9078	0.000157178	0.0693154	0.0562531	Nampt/Il11/Bmp7/Lif/Cxcl14	5

## Sheet: down_BP
	ID	Description	GeneRatio	BgRatio	pvalue	p.adjust	qvalue	geneID	Count
GO:0042552	GO:0042552	myelination	7/85	77/9125	6.73047e-06	0.00426384	0.00374923	Pmp22/Serinc5/Ndrg1/Fa2h/Mal/Rxrg/Egr2	7
GO:0007272	GO:0007272	ensheathment of neurons	7/85	78/9125	7.3388e-06	0.00426384	0.00374923	Pmp22/Serinc5/Ndrg1/Fa2h/Mal/Rxrg/Egr2	7
GO:0008366	GO:0008366	axon ensheathment	7/85	78/9125	7.3388e-06	0.00426384	0.00374923	Pmp22/Serinc5/Ndrg1/Fa2h/Mal/Rxrg/Egr2	7
GO:0034767	GO:0034767	positive regulation of ion transmembrane transport	6/85	58/9125	1.50186e-05	0.00654437	0.00575451	Dmd/Hspa2/Snca/P2rx7/Atp1b2/Hcn1	6
GO:0034764	GO:0034764	positive regulation of transmembrane transport	6/85	63/9125	2.42927e-05	0.00846843	0.00744634	Dmd/Hspa2/Snca/P2rx7/Atp1b2/Hcn1	6
GO:0010001	GO:0010001	glial cell differentiation	8/85	133/9125	3.09329e-05	0.008986	0.00790145	Gpr37l1/Ndrg1/Dmd/Epha4/Fa2h/Egr2/Ntrk3/Lingo1	8
GO:0042391	GO:0042391	regulation of membrane potential	9/85	180/9125	4.2005e-05	0.0104593	0.00919689	Dmd/Snca/P2rx7/Grik2/Atp1b2/Kcnk5/Cldn19/Slc26a2/Hcn1	9
GO:1904064	GO:1904064	positive regulation of cation transmembrane transport	5/85	50/9125	9.49448e-05	0.0206861	0.0181894	Dmd/Hspa2/Snca/Atp1b2/Hcn1	5
GO:0032060	GO:0032060	bleb assembly	3/85	11/9125	0.000121964	0.0236204	0.0207695	Emp2/Pmp22/P2rx7	3
GO:0042063	GO:0042063	gliogenesis	8/85	172/9125	0.000189577	0.0330433	0.0290552	Gpr37l1/Ndrg1/Dmd/Epha4/Fa2h/Egr2/Ntrk3/Lingo1	8
GO:0001913	GO:0001913	T cell mediated cytotoxicity	3/85	15/9125	0.000327377	0.0475516	0.0418124	Emp2/Ctsc/P2rx7	3
GO:0043030	GO:0043030	regulation of macrophage activation	3/85	15/9125	0.000327377	0.0475516	0.0418124	Cd200/Snca/Adgrf5	3
GO:0032414	GO:0032414	positive regulation of ion transmembrane transporter activity	4/85	38/9125	0.000406613	0.0545174	0.0479375	Dmd/Hspa2/Atp1b2/Hcn1	4
GO:0007422	GO:0007422	peripheral nervous system development	4/85	42/9125	0.000599367	0.0679407	0.0597407	Ndrg1/Dmd/Fa2h/Egr2	4
GO:0032411	GO:0032411	positive regulation of transporter activity	4/85	42/9125	0.000599367	0.0679407	0.0597407	Dmd/Hspa2/Atp1b2/Hcn1	4
GO:0043270	GO:0043270	positive regulation of ion transport	6/85	113/9125	0.000623667	0.0679407	0.0597407	Dmd/Hspa2/Snca/P2rx7/Atp1b2/Hcn1	6
GO:0035914	GO:0035914	skeletal muscle cell differentiation	4/85	44/9125	0.000716719	0.0734848	0.0646156	Atf3/Fos/Egr2/Btg2	4
GO:0043065	GO:0043065	positive regulation of apoptotic process	11/85	386/9125	0.000857919	0.0803484	0.0706509	Atf3/Bmf/Gadd45a/Ctsc/Snca/P2rx7/Grik2/Mal/Fbxo32/Ntrk3/Sept4	11
GO:0043068	GO:0043068	positive regulation of programmed cell death	11/85	389/9125	0.000914238	0.0803484	0.0706509	Atf3/Bmf/Gadd45a/Ctsc/Snca/P2rx7/Grik2/Mal/Fbxo32/Ntrk3/Sept4	11
GO:0045685	GO:0045685	regulation of glial cell differentiation	4/85	47/9125	0.000921955	0.0803484	0.0706509	Gpr37l1/Epha4/Ntrk3/Lingo1	4
GO:0042116	GO:0042116	macrophage activation	3/85	23/9125	0.0012075	0.09557	0.0840354	Cd200/Snca/Adgrf5	3
GO:0045686	GO:0045686	negative regulation of glial cell differentiation	3/85	23/9125	0.0012075	0.09557	0.0840354	Gpr37l1/Ntrk3/Lingo1	3
GO:0001508	GO:0001508	action potential	4/85	52/9125	0.00135083	0.09557	0.0840354	Dmd/Grik2/Cldn19/Hcn1	4
GO:0021954	GO:0021954	central nervous system neuron development	4/85	52/9125	0.00135083	0.09557	0.0840354	Epha4/Nr4a2/Btg2/Lingo1	4
GO:0048710	GO:0048710	regulation of astrocyte differentiation	3/85	24/9125	0.00137077	0.09557	0.0840354	Gpr37l1/Epha4/Ntrk3	3
GO:0098660	GO:0098660	inorganic ion transmembrane transport	8/85	234/9125	0.00145906	0.0978134	0.0860079	Dmd/Hspa2/Clcn4/Snca/P2rx7/Atp1b2/Slc26a2/Hcn1	8
GO:0014037	GO:0014037	Schwann cell differentiation	3/85	25/9125	0.00154727	0.09797	0.0861456	Ndrg1/Fa2h/Egr2	3
GO:0010942	GO:0010942	positive regulation of cell death	11/85	416/9125	0.00157381	0.09797	0.0861456	Atf3/Bmf/Gadd45a/Ctsc/Snca/P2rx7/Grik2/Mal/Fbxo32/Ntrk3/Sept4	11

## Sheet: down_CC
	ID	Description	GeneRatio	BgRatio	pvalue	p.adjust	qvalue	geneID	Count
GO:0031226	GO:0031226	intrinsic component of plasma membrane	16/85	433/9219	1.68192e-06	0.000247799	0.000198803	Sspn/Itgb4/Cd200/Epha4/Gria2/Clcn4/Sirpa/P2rx7/Prima1/Grik2/Atp1b2/Kcnk5/Slc26a2/Ntrk3/Lgr5/Hcn1	16
GO:0005887	GO:0005887	integral component of plasma membrane	15/85	403/9219	3.40546e-06	0.000247799	0.000198803	Sspn/Itgb4/Cd200/Epha4/Gria2/Clcn4/Sirpa/P2rx7/Grik2/Atp1b2/Kcnk5/Slc26a2/Ntrk3/Lgr5/Hcn1	15
GO:0045202	GO:0045202	synapse	16/85	463/9219	4.01836e-06	0.000247799	0.000198803	Dnm3/Sspn/Dmd/Prss12/Prkcq/Epha4/Gria2/Bcas1/Sema4f/Snca/P2rx7/Prima1/Grik2/Drp2/Hcn1/Mgll	16
GO:0044306	GO:0044306	neuron projection terminus	7/85	98/9219	3.10053e-05	0.0011472	0.000920369	Dmd/Prss12/Epha4/Gria2/Snca/Grik2/Hcn1	7
GO:0045211	GO:0045211	postsynaptic membrane	7/85	98/9219	3.10053e-05	0.0011472	0.000920369	Sspn/Dmd/Epha4/Gria2/Sema4f/Grik2/Drp2	7
GO:0043679	GO:0043679	axon terminus	6/85	88/9219	0.000152306	0.0046961	0.00376757	Prss12/Epha4/Gria2/Snca/Grik2/Hcn1	6
GO:0097060	GO:0097060	synaptic membrane	7/85	131/9219	0.000195861	0.00481534	0.00386324	Sspn/Dmd/Epha4/Gria2/Sema4f/Grik2/Drp2	7
GO:0098794	GO:0098794	postsynapse	9/85	224/9219	0.000208231	0.00481534	0.00386324	Dnm3/Sspn/Dmd/Epha4/Gria2/Bcas1/Sema4f/Grik2/Drp2	9
GO:0044456	GO:0044456	synapse part	11/85	336/9219	0.000244062	0.00501684	0.00402489	Dnm3/Sspn/Dmd/Prss12/Epha4/Gria2/Bcas1/Sema4f/Snca/Grik2/Drp2	11
GO:0009986	GO:0009986	cell surface	11/85	355/9219	0.000391217	0.00723752	0.00580649	Emp2/Itgb4/Dmd/Hspa2/Epha4/Gria2/P2rx7/Wnt6/Plg/Adgrf5/Hcn1	11
GO:0033267	GO:0033267	axon part	7/85	155/9219	0.000546216	0.00918636	0.00737	Prss12/Epha4/Gria2/Snca/Grik2/Hcn1/Mgll	7
GO:0098590	GO:0098590	plasma membrane region	12/85	453/9219	0.00085782	0.0125424	0.0100625	Emp2/Sspn/Itgb4/Dmd/Epha4/Gria2/Sema4f/Grik2/Atp1b2/Cldn19/Drp2/Hcn1	12
GO:0043209	GO:0043209	myelin sheath	7/85	168/9219	0.000881358	0.0125424	0.0100625	Pmp22/Serinc5/Ndrg1/Hspa2/Sept4/Srd5a1/Pllp	7
GO:0043195	GO:0043195	terminal bouton	4/85	51/9219	0.0012094	0.0159814	0.0128215	Prss12/Gria2/Snca/Grik2	4
GO:0098797	GO:0098797	plasma membrane protein complex	7/85	193/9219	0.00196756	0.0242665	0.0194685	Sspn/Itgb4/Dmd/Hspa2/Gria2/Grik2/Atp1b2	7
GO:0043218	GO:0043218	compact myelin	2/85	12/9219	0.00522216	0.0603813	0.0484424	Pmp22/Pllp	2
GO:0030424	GO:0030424	axon	8/85	305/9219	0.00692013	0.0705824	0.0566266	Dnm3/Prss12/Epha4/Gria2/Snca/Grik2/Hcn1/Mgll	8
GO:0014069	GO:0014069	postsynaptic density	5/85	133/9219	0.00756677	0.0705824	0.0566266	Dnm3/Epha4/Gria2/Bcas1/Grik2	5
GO:0099572	GO:0099572	postsynaptic specialization	5/85	133/9219	0.00756677	0.0705824	0.0566266	Dnm3/Epha4/Gria2/Bcas1/Grik2	5
GO:0031594	GO:0031594	neuromuscular junction	3/85	44/9219	0.00763053	0.0705824	0.0566266	Prkcq/Epha4/P2rx7	3
GO:0032839	GO:0032839	dendrite cytoplasm	2/85	15/9219	0.00816036	0.0718889	0.0576747	Gria2/Grik2	2
GO:0060076	GO:0060076	excitatory synapse	5/85	143/9219	0.0101796	0.0813484	0.0652639	Dnm3/Epha4/Gria2/Bcas1/Grik2	5
GO:0043235	GO:0043235	receptor complex	5/85	144/9219	0.0104709	0.0813484	0.0652639	Itgb4/Gpr37l1/Gria2/Grik2/Ntrk3	5
GO:1902495	GO:1902495	transmembrane transporter complex	4/85	93/9219	0.0105533	0.0813484	0.0652639	Hspa2/Gria2/Grik2/Atp1b2	4
GO:1990351	GO:1990351	transporter complex	4/85	96/9219	0.0117608	0.08703	0.0698221	Hspa2/Gria2/Grik2/Atp1b2	4

## Sheet: down_MF
	ID	Description	GeneRatio	BgRatio	pvalue	p.adjust	qvalue	geneID	Count
GO:0004872	GO:0004872	receptor activity	14/83	374/9078	6.30428e-06	0.00104336	0.000935687	Itgb4/Gpr37l1/Prss12/Cd200/Epha4/Gria2/P2rx7/Grik2/Rxrg/Nr4a2/Ntrk3/Adgrf5/Lgr5/Hcn1	14
GO:0060089	GO:0060089	molecular transducer activity	14/83	374/9078	6.30428e-06	0.00104336	0.000935687	Itgb4/Gpr37l1/Prss12/Cd200/Epha4/Gria2/P2rx7/Grik2/Rxrg/Nr4a2/Ntrk3/Adgrf5/Lgr5/Hcn1	14
GO:0022836	GO:0022836	gated channel activity	6/83	87/9078	0.000136156	0.00830994	0.00745238	Gria2/Clcn4/P2rx7/Grik2/Kcnk5/Hcn1	6
GO:0005216	GO:0005216	ion channel activity	7/83	127/9078	0.000152769	0.00830994	0.00745238	Gria2/Clcn4/P2rx7/Grik2/Kcnk5/Slc26a2/Hcn1	7
GO:0022838	GO:0022838	substrate-specific channel activity	7/83	127/9078	0.000152769	0.00830994	0.00745238	Gria2/Clcn4/P2rx7/Grik2/Kcnk5/Slc26a2/Hcn1	7
GO:0005231	GO:0005231	excitatory extracellular ligand-gated ion channel activity	3/83	13/9078	0.000197312	0.00830994	0.00745238	Gria2/P2rx7/Grik2	3
GO:0015276	GO:0015276	ligand-gated ion channel activity	4/83	34/9078	0.00024451	0.00830994	0.00745238	Gria2/P2rx7/Grik2/Hcn1	4
GO:0022834	GO:0022834	ligand-gated channel activity	4/83	34/9078	0.00024451	0.00830994	0.00745238	Gria2/P2rx7/Grik2/Hcn1	4
GO:0005230	GO:0005230	extracellular ligand-gated ion channel activity	3/83	14/9078	0.00024947	0.00830994	0.00745238	Gria2/P2rx7/Grik2	3
GO:0015267	GO:0015267	channel activity	7/83	140/9078	0.000279143	0.00830994	0.00745238	Gria2/Clcn4/P2rx7/Grik2/Kcnk5/Slc26a2/Hcn1	7
GO:0022803	GO:0022803	passive transmembrane transporter activity	7/83	140/9078	0.000279143	0.00830994	0.00745238	Gria2/Clcn4/P2rx7/Grik2/Kcnk5/Slc26a2/Hcn1	7
GO:0038023	GO:0038023	signaling receptor activity	10/83	291/9078	0.000301267	0.00830994	0.00745238	Gpr37l1/Epha4/Gria2/P2rx7/Grik2/Rxrg/Nr4a2/Ntrk3/Adgrf5/Lgr5	10
GO:0099600	GO:0099600	transmembrane receptor activity	9/83	253/9078	0.000478178	0.0121752	0.0109187	Gpr37l1/Epha4/Gria2/P2rx7/Grik2/Ntrk3/Adgrf5/Lgr5/Hcn1	9
GO:0022857	GO:0022857	transmembrane transporter activity	11/83	400/9078	0.000979314	0.0231538	0.0207644	Serinc5/Gria2/Clcn4/Abca8a/P2rx7/Grik2/Atp1b2/Kcnk5/Slc26a2/Mmgt2/Hcn1	11
GO:0004888	GO:0004888	transmembrane signaling receptor activity	8/83	242/9078	0.00159917	0.0334074	0.0299599	Gpr37l1/Epha4/Gria2/P2rx7/Grik2/Ntrk3/Adgrf5/Lgr5	8
GO:0022891	GO:0022891	substrate-specific transmembrane transporter activity	10/83	362/9078	0.00163039	0.0334074	0.0299599	Serinc5/Gria2/Clcn4/P2rx7/Grik2/Atp1b2/Kcnk5/Slc26a2/Mmgt2/Hcn1	10
GO:0015075	GO:0015075	ion transmembrane transporter activity	9/83	303/9078	0.00171579	0.0334074	0.0299599	Gria2/Clcn4/P2rx7/Grik2/Atp1b2/Kcnk5/Slc26a2/Mmgt2/Hcn1	9
GO:0022892	GO:0022892	substrate-specific transporter activity	11/83	465/9078	0.00323234	0.0594391	0.0533052	Serinc5/Gria2/Clcn4/Plscr4/P2rx7/Grik2/Atp1b2/Kcnk5/Slc26a2/Mmgt2/Hcn1	11
GO:0030594	GO:0030594	neurotransmitter receptor activity	2/83	12/9078	0.00513647	0.0894828	0.0802485	Gria2/Grik2	2
